# Supplementary material for: 2-Amino­benzoic acid–4,4′-bi­pyridine (2/1)
Source: Acta Crystallogr Sect E Struct Rep Online. 2013 Aug 17;69(Pt 9):o1447. doi: 10.1107/S160053681302271X (PMC3884472; doi:10.1107/S160053681302271X)
Supplement: Supplementary file 1 [file e-69-o1447-sup1.cif]

##############################################################################
#                                                                            #
# This CIF contains the data in a paper accepted for publication in          #
# Acta Crystallographica Section E. It conforms to the requirements of       #
# Notes for Authors for Acta Crystallographica Section E, and has been       #
# peer reviewed under the auspices of the IUCr Commission on Journals.       #
#                                                                            #
# Full details of the Crystallographic Information File format               #
# are given in the paper "The Crystallographic Information File (CIF):       #
# a New Standard Archive File for Crystallography" by S. R. Hall, F. H.      #
# Allen and I. D. Brown [Acta Cryst. (1991), A47, 655-685].                  #
#                                                                            #
# The current version of the core CIF dictionary is obtainable from          #
# ftp://ftp.iucr.org/pub/cif_core.dic.                                       #
#                                                                            #
# Software is freely available for graphical display of the structure(s)     #
# in this CIF. For information consult the CIF software page                 #
# http://www.iucr.org/resources/cif/software.                                #
#                                                                            #
# This file may be used for bona fide research purposes within the           #
# scientific community so long as proper attribution is given to the journal # 
# article from which it was obtained.                                        #
#                                                                            #
##############################################################################
data_general
_audit_creation_method     SHELXL-97
_journal_date_recd_electronic     2013-08-10
_journal_date_accepted     2013-08-13
_journal_name_full     'Acta Crystallographica, Section E'
_journal_year     2013
_journal_volume     69
_journal_issue      9
_journal_page_first     o1447
_journal_page_last     o1447
_journal_paper_category     QO
_journal_paper_doi     10.1107/S160053681302271X
_journal_coeditor_code     ZS2276
_publ_contact_author_name     ' Edward RT Tiekink '
_publ_contact_author_address
;
Department of Chemistry, University of Malaya,
50603 Kuala Lumpur, Malaysia
;
_publ_contact_author_email
;
edward.tiekink@gmail.com
;
_publ_contact_author_fax     ' (65) 6790 9801 '
_publ_contact_author_phone     ' (65) 6790 6775 '
_publ_section_title
;
2-Aminobenzoic acid--4,4'-bipyridine (2/1)
;
loop_
    _publ_author_name
    _publ_author_address
    'Arman, Hadi D. '
;
Department of Chemistry, The University of Texas at San Antonio,
One UTSA Circle, San Antonio, Texas 78249-0698, USA
;
    'Tiekink, Edward R. T.'
;
Department of Chemistry, University of Malaya,
50603 Kuala Lumpur, Malaysia
;
_publ_section_synopsis     .
data_I
_audit_creation_method     SHELXL-97
_chemical_name_systematic
;
2-Aminobenzoic acid--4,4'-bipyridine (2/1)
;
_chemical_name_common     ?
_chemical_formula_moiety     'C10 H8 N2, 2(C7 H7 N O2)'
_chemical_formula_sum     'C24 H22 N4 O4'
_chemical_formula_iupac     'C10 H8 N2, 2C7 H7 N O2'
_chemical_formula_weight     430.46
_chemical_melting_point     ?
_symmetry_cell_setting     monoclinic
_symmetry_space_group_name_H-M     'P 21/c'
_symmetry_space_group_name_Hall     '-P 2ybc'
loop_
    _symmetry_equiv_pos_as_xyz
    'x, y, z'
    '-x, y+1/2, -z+1/2'
    '-x, -y, -z'
    'x, -y-1/2, z-1/2'
_cell_length_a     10.782(5)
_cell_length_b     10.998(5)
_cell_length_c     8.951(4)
_cell_angle_alpha     90.00
_cell_angle_beta     107.215(7)
_cell_angle_gamma     90.00
_cell_volume     1013.9(8)
_cell_formula_units_Z     2
_cell_measurement_reflns_used     3691
_cell_measurement_theta_min     2.0
_cell_measurement_theta_max     40.7
_cell_measurement_temperature     98(2)
_exptl_crystal_description     prism
_exptl_crystal_colour     yellow
_exptl_crystal_size_max     0.46
_exptl_crystal_size_mid     0.11
_exptl_crystal_size_min     0.09
_exptl_crystal_density_diffrn     1.410
_exptl_crystal_density_meas     ?
_exptl_crystal_density_method     'not measured'
_exptl_crystal_F_000     452
_exptl_absorpt_coefficient_mu     0.098
_exptl_absorpt_correction_type     multi-scan
_exptl_absorpt_process_details     '(ABSCOR; Higashi, 1995)'
_exptl_absorpt_correction_T_min     0.723
_exptl_absorpt_correction_T_max     1.000
_exptl_special_details
;
;
_diffrn_ambient_temperature     98(2)
_diffrn_radiation_type     MoK\a
_diffrn_radiation_wavelength     0.71069
_diffrn_radiation_source     'fine-focus sealed tube'
_diffrn_radiation_monochromator     graphite
_diffrn_measurement_device_type     'Rigaku AFC12\K/SATURN724'
_diffrn_measurement_method     \w
_diffrn_detector_area_resol_mean     ?
_diffrn_reflns_number     7849
_diffrn_reflns_av_R_equivalents     0.0494
_diffrn_reflns_av_sigmaI/netI     0.0391
_diffrn_reflns_theta_min     2.71
_diffrn_reflns_theta_max     27.50
_diffrn_reflns_theta_full     27.50
_diffrn_measured_fraction_theta_max     0.995
_diffrn_measured_fraction_theta_full     0.995
_diffrn_reflns_limit_h_min     -13
_diffrn_reflns_limit_h_max     13
_diffrn_reflns_limit_k_min     -14
_diffrn_reflns_limit_k_max     14
_diffrn_reflns_limit_l_min     -11
_diffrn_reflns_limit_l_max     9
_diffrn_standards_number     0
_diffrn_standards_interval_count     0
_diffrn_standards_interval_time     ?
_diffrn_standards_decay_%     0
_refine_special_details
;
Refinement of <i>F</i>^2^ against ALL reflections. The weighted <i>R</i>-factor
<i>wR</i> and goodness of fit <i>S</i> are based on <i>F</i>^2^, conventional
<i>R</i>-factors <i>R</i> are based on <i>F</i>, with <i>F</i> set to zero for
negative <i>F</i>^2^. The threshold expression of <i>F</i>^2^ >
2\s(<i>F</i>^2^) is used only for calculating <i>R</i>-factors(gt) <i>etc</i>.
and is not relevant to the choice of reflections for refinement.
<i>R</i>-factors based on <i>F</i>^2^ are statistically about twice as large
as those based on <i>F</i>, and <i>R</i>- factors based on ALL data will be
even larger.
;
_reflns_number_total     2320
_reflns_number_gt     1932
_reflns_threshold_expression     I>2\s(I)
_refine_ls_structure_factor_coef     Fsqd
_refine_ls_matrix_type     full
_refine_ls_R_factor_all     0.0745
_refine_ls_R_factor_gt     0.0606
_refine_ls_wR_factor_gt     0.1493
_refine_ls_wR_factor_ref     0.1585
_refine_ls_goodness_of_fit_ref     1.113
_refine_ls_restrained_S_all     1.112
_refine_ls_number_reflns     2320
_refine_ls_number_parameters     154
_refine_ls_number_restraints     4
_refine_ls_hydrogen_treatment     mixed
_refine_ls_weighting_scheme     calc
_refine_ls_weighting_details
         'calc w=1/[\s^2^(Fo^2^)+(0.0786P)^2^+0.3371P] where P=(Fo^2^+2Fc^2^)/3'
_atom_sites_solution_hydrogens     geom
_atom_sites_solution_primary     direct
_atom_sites_solution_secondary     difmap
_refine_ls_shift/su_max     0.000
_refine_ls_shift/su_mean     0.000
_refine_diff_density_max     0.320
_refine_diff_density_min     -0.262
_refine_ls_extinction_method     none
_refine_ls_extinction_coef     ?
loop_
    _atom_type_symbol
    _atom_type_description
    _atom_type_scat_dispersion_real
    _atom_type_scat_dispersion_imag
    _atom_type_scat_source
    'C' 'C' 0.0033 0.0016
                         'International Tables Vol C Tables 4.2.6.8 and 6.1.1.4'
    'H' 'H' 0.0000 0.0000
                         'International Tables Vol C Tables 4.2.6.8 and 6.1.1.4'
    'N' 'N' 0.0061 0.0033
                         'International Tables Vol C Tables 4.2.6.8 and 6.1.1.4'
    'O' 'O' 0.0106 0.0060
                         'International Tables Vol C Tables 4.2.6.8 and 6.1.1.4'
_computing_data_collection
                 'CrystalClear (Molecular Structure Corporation & Rigaku, 2005)'
_computing_cell_refinement
                 'CrystalClear (Molecular Structure Corporation & Rigaku, 2005)'
_computing_data_reduction
                 'CrystalClear (Molecular Structure Corporation & Rigaku, 2005)'
_computing_structure_solution     'SHELXS97 (Sheldrick, 2008)'
_computing_structure_refinement     'SHELXL97 (Sheldrick, 2008)'
_computing_molecular_graphics
                       'ORTEPII (Johnson, 1976) and DIAMOND (Brandenburg, 2006)'
_computing_publication_material     'publCIF (Westrip, 2010)'
loop_
    _atom_site_type_symbol
    _atom_site_label
    _atom_site_fract_x
    _atom_site_fract_y
    _atom_site_fract_z
    _atom_site_U_iso_or_equiv
    _atom_site_adp_type
    _atom_site_calc_flag
    _atom_site_refinement_flags
    _atom_site_occupancy
    _atom_site_symmetry_multiplicity
    _atom_site_disorder_assembly
    _atom_site_disorder_group
    O O1 0.24135(13) 0.41046(12) 0.79067(14) 0.0227(3) Uani d D 1 1 . .
    H H1O 0.277(2) 0.426(2) 0.8863(13) 0.034 Uiso d D 1 1 . .
    O O2 0.28109(13) 0.60804(12) 0.76583(14) 0.0227(3) Uani d . 1 1 . .
    N N1 0.22588(18) 0.69761(15) 0.47292(19) 0.0275(4) Uani d D 1 1 . .
    H H1N 0.264(2) 0.711(2) 0.5733(11) 0.041 Uiso d D 1 1 . .
    H H2N 0.233(2) 0.7512(18) 0.4034(19) 0.041 Uiso d D 1 1 . .
    N N2 0.35899(15) 0.44351(14) 0.09341(17) 0.0204(4) Uani d . 1 1 . .
    C C1 0.17630(16) 0.58551(17) 0.4277(2) 0.0190(4) Uani d . 1 1 . .
    C C2 0.17652(16) 0.49167(16) 0.53666(19) 0.0174(4) Uani d . 1 1 . .
    C C3 0.11939(16) 0.37885(17) 0.4823(2) 0.0185(4) Uani d . 1 1 . .
    H H3 0.1171 0.3173 0.5558 0.022 Uiso calc R 1 1 . .
    C C4 0.06660(17) 0.35534(18) 0.3247(2) 0.0216(4) Uani d . 1 1 . .
    H H4 0.0291 0.2784 0.2897 0.026 Uiso calc R 1 1 . .
    C C5 0.06951(17) 0.44668(19) 0.2180(2) 0.0225(4) Uani d . 1 1 . .
    H H5 0.0343 0.4312 0.1092 0.027 Uiso calc R 1 1 . .
    C C6 0.12234(18) 0.55891(17) 0.2671(2) 0.0211(4) Uani d . 1 1 . .
    H H6 0.1225 0.6196 0.1916 0.025 Uiso calc R 1 1 . .
    C C7 0.23616(16) 0.51026(16) 0.7065(2) 0.0183(4) Uani d . 1 1 . .
    C C8 0.35778(17) 0.35879(17) 0.2006(2) 0.0209(4) Uani d . 1 1 . .
    H H8 0.3171 0.2831 0.1659 0.025 Uiso calc R 1 1 . .
    C C9 0.41319(17) 0.37652(16) 0.3599(2) 0.0190(4) Uani d . 1 1 . .
    H H9 0.4122 0.3129 0.4313 0.023 Uiso calc R 1 1 . .
    C C10 0.47043(16) 0.48801(16) 0.41530(18) 0.0163(4) Uani d . 1 1 . .
    C C11 0.46902(18) 0.57685(17) 0.3028(2) 0.0210(4) Uani d . 1 1 . .
    H H11 0.5050 0.6549 0.3341 0.025 Uiso calc R 1 1 . .
    C C12 0.41485(17) 0.55033(18) 0.1457(2) 0.0225(4) Uani d . 1 1 . .
    H H12 0.4174 0.6110 0.0712 0.027 Uiso calc R 1 1 . .
loop_
    _atom_site_aniso_label
    _atom_site_aniso_U_11
    _atom_site_aniso_U_22
    _atom_site_aniso_U_33
    _atom_site_aniso_U_12
    _atom_site_aniso_U_13
    _atom_site_aniso_U_23
    O1 0.0326(7) 0.0183(7) 0.0149(6) -0.0019(6) 0.0036(5) 0.0017(5)
    O2 0.0302(7) 0.0181(7) 0.0193(6) -0.0021(6) 0.0065(5) -0.0038(5)
    N1 0.0423(10) 0.0171(8) 0.0225(8) -0.0046(7) 0.0087(7) 0.0027(6)
    N2 0.0229(7) 0.0210(8) 0.0167(7) 0.0022(6) 0.0048(6) 0.0001(6)
    C1 0.0198(8) 0.0165(9) 0.0216(9) 0.0025(7) 0.0076(7) 0.0007(7)
    C2 0.0198(8) 0.0162(9) 0.0167(8) 0.0026(7) 0.0064(7) 0.0002(6)
    C3 0.0193(8) 0.0168(9) 0.0197(8) 0.0015(7) 0.0061(7) 0.0015(6)
    C4 0.0211(8) 0.0195(9) 0.0227(9) -0.0018(7) 0.0043(7) -0.0028(7)
    C5 0.0219(9) 0.0276(10) 0.0164(8) 0.0031(8) 0.0030(7) -0.0002(7)
    C6 0.0246(9) 0.0213(9) 0.0176(8) 0.0056(7) 0.0066(7) 0.0037(7)
    C7 0.0198(8) 0.0173(9) 0.0185(8) 0.0013(7) 0.0065(7) -0.0016(6)
    C8 0.0239(9) 0.0186(9) 0.0197(8) 0.0004(7) 0.0059(7) -0.0024(7)
    C9 0.0227(8) 0.0163(9) 0.0179(8) 0.0010(7) 0.0056(7) 0.0011(6)
    C10 0.0155(8) 0.0182(9) 0.0156(8) 0.0009(7) 0.0053(6) -0.0015(6)
    C11 0.0254(9) 0.0186(9) 0.0185(8) -0.0040(7) 0.0054(7) -0.0012(7)
    C12 0.0259(9) 0.0226(9) 0.0184(8) -0.0008(8) 0.0054(7) 0.0026(7)
_geom_special_details
;
All s.u.'s (except the s.u. in the dihedral angle between two l.s. planes) are
estimated using the full covariance matrix. The cell s.u.'s are taken into
account individually in the estimation of s.u.'s in distances, angles and
torsion angles; correlations between s.u.'s in cell parameters are only used
when they are defined by crystal symmetry. An approximate (isotropic)
treatment of cell s.u.'s is used for estimating s.u.'s involving l.s. planes.
;
loop_
    _geom_bond_atom_site_label_1
    _geom_bond_atom_site_label_2
    _geom_bond_site_symmetry_2
    _geom_bond_distance
    _geom_bond_publ_flag
    O1 C7 . 1.323(2) ?
    O1 H1O . 0.845(10) ?
    O2 C7 . 1.233(2) ?
    N1 C1 . 1.357(2) ?
    N1 H1N . 0.882(9) ?
    N1 H2N . 0.876(9) ?
    N2 C12 . 1.340(3) ?
    N2 C8 . 1.341(2) ?
    C1 C6 . 1.412(2) ?
    C1 C2 . 1.420(2) ?
    C2 C3 . 1.407(3) ?
    C2 C7 . 1.479(2) ?
    C3 C4 . 1.380(2) ?
    C3 H3 . 0.9500 ?
    C4 C5 . 1.393(3) ?
    C4 H4 . 0.9500 ?
    C5 C6 . 1.376(3) ?
    C5 H5 . 0.9500 ?
    C6 H6 . 0.9500 ?
    C8 C9 . 1.387(2) ?
    C8 H8 . 0.9500 ?
    C9 C10 . 1.396(3) ?
    C9 H9 . 0.9500 ?
    C10 C11 . 1.400(2) ?
    C10 C10 3_666 1.484(3) ?
    C11 C12 . 1.385(2) ?
    C11 H11 . 0.9500 ?
    C12 H12 . 0.9500 ?
loop_
    _geom_angle_atom_site_label_1
    _geom_angle_atom_site_label_2
    _geom_angle_atom_site_label_3
    _geom_angle_site_symmetry_1
    _geom_angle_site_symmetry_3
    _geom_angle
    _geom_angle_publ_flag
    C7 O1 H1O . . 109.8(17) ?
    C1 N1 H1N . . 118.5(15) ?
    C1 N1 H2N . . 120.5(15) ?
    H1N N1 H2N . . 120.1(16) ?
    C12 N2 C8 . . 117.25(15) ?
    N1 C1 C6 . . 119.95(16) ?
    N1 C1 C2 . . 122.33(16) ?
    C6 C1 C2 . . 117.72(17) ?
    C3 C2 C1 . . 119.46(15) ?
    C3 C2 C7 . . 119.36(15) ?
    C1 C2 C7 . . 121.18(16) ?
    C4 C3 C2 . . 121.65(16) ?
    C4 C3 H3 . . 119.2 ?
    C2 C3 H3 . . 119.2 ?
    C3 C4 C5 . . 118.65(18) ?
    C3 C4 H4 . . 120.7 ?
    C5 C4 H4 . . 120.7 ?
    C6 C5 C4 . . 121.28(17) ?
    C6 C5 H5 . . 119.4 ?
    C4 C5 H5 . . 119.4 ?
    C5 C6 C1 . . 121.18(16) ?
    C5 C6 H6 . . 119.4 ?
    C1 C6 H6 . . 119.4 ?
    O2 C7 O1 . . 122.21(16) ?
    O2 C7 C2 . . 123.99(16) ?
    O1 C7 C2 . . 113.76(15) ?
    N2 C8 C9 . . 123.08(17) ?
    N2 C8 H8 . . 118.5 ?
    C9 C8 H8 . . 118.5 ?
    C8 C9 C10 . . 119.95(16) ?
    C8 C9 H9 . . 120.0 ?
    C10 C9 H9 . . 120.0 ?
    C9 C10 C11 . . 116.62(16) ?
    C9 C10 C10 . 3_666 122.0(2) ?
    C11 C10 C10 . 3_666 121.4(2) ?
    C12 C11 C10 . . 119.66(17) ?
    C12 C11 H11 . . 120.2 ?
    C10 C11 H11 . . 120.2 ?
    N2 C12 C11 . . 123.39(17) ?
    N2 C12 H12 . . 118.3 ?
    C11 C12 H12 . . 118.3 ?
loop_
    _geom_torsion_atom_site_label_1
    _geom_torsion_atom_site_label_2
    _geom_torsion_atom_site_label_3
    _geom_torsion_atom_site_label_4
    _geom_torsion_site_symmetry_1
    _geom_torsion_site_symmetry_2
    _geom_torsion_site_symmetry_3
    _geom_torsion_site_symmetry_4
    _geom_torsion
    _geom_torsion_publ_flag
    N1 C1 C2 C3 . . . . 177.74(16) ?
    C6 C1 C2 C3 . . . . -2.4(2) ?
    N1 C1 C2 C7 . . . . -2.5(3) ?
    C6 C1 C2 C7 . . . . 177.36(15) ?
    C1 C2 C3 C4 . . . . 2.2(3) ?
    C7 C2 C3 C4 . . . . -177.63(16) ?
    C2 C3 C4 C5 . . . . -0.6(3) ?
    C3 C4 C5 C6 . . . . -0.7(3) ?
    C4 C5 C6 C1 . . . . 0.3(3) ?
    N1 C1 C6 C5 . . . . -178.94(17) ?
    C2 C1 C6 C5 . . . . 1.2(3) ?
    C3 C2 C7 O2 . . . . -175.22(16) ?
    C1 C2 C7 O2 . . . . 5.0(3) ?
    C3 C2 C7 O1 . . . . 6.9(2) ?
    C1 C2 C7 O1 . . . . -172.86(16) ?
    C12 N2 C8 C9 . . . . -1.2(3) ?
    N2 C8 C9 C10 . . . . 1.9(3) ?
    C8 C9 C10 C11 . . . . -0.5(3) ?
    C8 C9 C10 C10 . . . 3_666 179.24(19) ?
    C9 C10 C11 C12 . . . . -1.3(3) ?
    C10 C10 C11 C12 3_666 . . . 178.92(19) ?
    C8 N2 C12 C11 . . . . -0.7(3) ?
    C10 C11 C12 N2 . . . . 2.0(3) ?
loop_
    _geom_hbond_atom_site_label_D
    _geom_hbond_atom_site_label_H
    _geom_hbond_atom_site_label_A
    _geom_hbond_site_symmetry_A
    _geom_hbond_distance_DH
    _geom_hbond_distance_HA
    _geom_hbond_distance_DA
    _geom_hbond_angle_DHA
    N1 H1n O2 . 0.883(11) 2.024(15) 2.697(2) 132.1(19)
    O1 H1o N2 1_556 0.846(12) 1.813(12) 2.655(2) 174(2)
    N1 H2n O2 4_575 0.877(19) 2.135(19) 3.002(3) 169.7(17)
