# Supplementary material for: 2-Amino­benzoic acid–4,4′-bi­pyridine (2/1)
Source: Acta Crystallogr Sect E Struct Rep Online. 2013 Aug 17;69(Pt 9):o1447. doi: 10.1107/S160053681302271X (PMC3884472; doi:10.1107/S160053681302271X)
Supplement: Supplementary file 2 [file e-69-o1447-Isup2.hkl]

#
# h,k,l, Fc-squared, Fo-squared, sigma(Fo-squared) and status flag
#
data_I
_shelx_title '  cd0108a'
_shelx_refln_list_code          4
_shelx_F_calc_maximum      116.57
_exptl_crystal_F_000       452.00
_reflns_d_resolution_high  0.7696
 
loop_
 _symmetry_equiv_pos_as_xyz
 'x, y, z'
 '-x, y+1/2, -z+1/2'
 '-x, -y, -z'
 'x, -y-1/2, z-1/2'
 
_cell_length_a    10.7820
_cell_length_b    10.9980
_cell_length_c     8.9510
_cell_angle_alpha  90.000
_cell_angle_beta  107.215
_cell_angle_gamma  90.000
 
_shelx_F_squared_multiplier     1.000
 
loop_
 _refln_index_h
 _refln_index_k
 _refln_index_l
 _refln_F_squared_calc
 _refln_F_squared_meas
 _refln_F_squared_sigma
 _refln_observed_status
   2   0   0     1995.03     1978.09     12.59 o
   3   0   0     1608.68     1571.48     18.42 o
   4   0   0       10.87        2.88      1.05 o
   5   0   0        5.71        4.90      1.20 o
   6   0   0     1109.91     1062.81     16.26 o
   7   0   0      224.01      243.88      8.65 o
   8   0   0      116.22      111.09      3.95 o
   9   0   0        3.76        3.44      3.02 o
  10   0   0      135.55      147.58      7.84 o
  11   0   0        7.39        4.79      3.50 o
  12   0   0        7.10        6.00      2.26 o
  13   0   0        0.87        2.27      1.45 o
   1   1   0        0.37        0.60      0.26 o
   2   1   0      130.85      114.92      2.18 o
   3   1   0     3594.25     3481.76     29.39 o
   4   1   0      908.15      914.62     10.46 o
   5   1   0      105.12       99.24      2.57 o
   6   1   0      248.94      250.12      5.94 o
   7   1   0       46.00       51.53      2.40 o
   8   1   0       34.44       34.62      2.88 o
   9   1   0        8.47        7.56      2.86 o
  10   1   0        0.64        2.18      1.69 o
  11   1   0       67.75       59.21      5.32 o
  12   1   0        0.13        4.47      1.22 o
  13   1   0        8.31        8.06      1.56 o
   1   2   0      413.30      406.15      3.40 o
   2   2   0       43.08       44.43      2.13 o
   3   2   0     1167.22     1156.59      6.01 o
   4   2   0       23.75       20.91      1.95 o
   5   2   0        0.81        2.40      0.88 o
   6   2   0        1.03        2.22      1.03 o
   7   2   0        1.99        1.63      1.42 o
   8   2   0        1.91        3.52      1.33 o
   9   2   0       22.23       22.29      2.22 o
  10   2   0       42.15       38.76      2.33 o
  11   2   0       38.45       32.02      3.01 o
  12   2   0       10.79        7.64      1.53 o
  13   2   0        3.10        2.69      2.02 o
   1   3   0      587.33      523.28     12.36 o
   2   3   0        2.49        1.57      1.84 o
   3   3   0        1.17        5.04      1.78 o
   4   3   0      398.10      443.44      6.49 o
   5   3   0       71.12       53.62      3.17 o
   6   3   0     1405.61     1528.05     13.16 o
   7   3   0      324.55      330.75      5.84 o
   8   3   0      406.73      430.31      9.82 o
   9   3   0       71.82       77.85      4.58 o
  10   3   0       25.24       34.20      4.04 o
  11   3   0      136.96      144.55     13.30 o
  12   3   0       17.28       14.17      3.18 o
  13   3   0       28.15       22.94      3.39 o
   0   4   0     2058.75     2158.37     27.26 o
   1   4   0        0.75       -1.06      1.64 o
   2   4   0       21.54       27.23      2.68 o
   4   4   0      330.62      377.15      8.40 o
   5   4   0      244.98      243.92      9.82 o
   6   4   0      242.91      252.08      7.80 o
   7   4   0      123.48      115.95      3.88 o
   8   4   0       18.16       18.06      2.27 o
   9   4   0       30.76       27.71      2.63 o
  10   4   0        1.48        3.11      1.45 o
  11   4   0        0.17        3.65      1.57 o
  12   4   0        6.05        7.65      2.22 o
   1   5   0      194.40      202.17     11.40 o
   2   5   0       36.22       40.39      2.98 o
   3   5   0     1064.07     1180.35     16.69 o
   4   5   0      343.55      362.94     10.46 o
   5   5   0        7.42       11.85      2.75 o
   6   5   0       91.24      106.69      6.60 o
   7   5   0       77.65       78.46      4.61 o
   8   5   0       15.71       16.05      3.21 o
   9   5   0       16.16       13.02      5.62 o
  10   5   0      118.72      138.08      6.64 o
  11   5   0        8.42        7.71      3.53 o
  12   5   0        0.87        1.79      4.34 o
   0   6   0      568.15      630.80     15.09 o
   1   6   0        2.61        5.72      3.41 o
   2   6   0      139.63      130.07      6.19 o
   3   6   0       16.96       24.38      2.99 o
   4   6   0        0.56       -0.16      3.50 o
   5   6   0       37.26       34.75      5.08 o
   6   6   0       18.78       22.46      6.50 o
   7   6   0      165.11      169.45     10.86 o
   8   6   0       16.86       11.55      4.56 o
   9   6   0        3.05        5.97      3.06 o
  10   6   0        0.89       10.20      2.68 o
  11   6   0        1.40        3.46      2.95 o
  12   6   0        4.13        8.09      2.43 o
   1   7   0        8.99       12.34      2.70 o
   2   7   0       21.64       20.59      2.68 o
   3   7   0        0.01        8.82      3.23 o
   4   7   0      227.06      220.53      9.01 o
   5   7   0       44.87       50.59      5.59 o
   6   7   0       16.89       19.21      4.20 o
   7   7   0      581.46      587.11     32.63 o
   8   7   0        4.17       12.68      3.13 o
   9   7   0        2.47        6.74      2.48 o
  10   7   0      693.07      727.71     34.36 o
  11   7   0        0.18        7.68      4.15 o
   0   8   0       10.52       14.25      4.99 o
   1   8   0        3.65        5.95      2.82 o
   2   8   0       20.92       23.52      4.78 o
   3   8   0        3.53        7.62      3.49 o
   4   8   0       14.23       19.04      7.48 o
   5   8   0        9.08       19.16      7.12 o
   6   8   0        0.21        3.12      3.35 o
   7   8   0       67.13       50.27      3.79 o
   8   8   0        1.34        4.19      3.26 o
   9   8   0       17.15       18.09      3.34 o
  10   8   0        6.10        3.38      2.60 o
  11   8   0        3.42        8.25      3.26 o
   1   9   0      267.10      263.06      8.98 o
   2   9   0       21.98       19.31      3.76 o
   3   9   0      386.11      375.15     12.35 o
   4   9   0       51.82       50.39      6.23 o
   5   9   0       24.64       17.88      8.48 o
   6   9   0        2.47        4.62      6.60 o
   7   9   0      204.63      189.18      7.54 o
   8   9   0       20.48       18.72      4.61 o
   9   9   0        0.18        3.57      2.91 o
  10   9   0      148.08      124.23     10.45 o
   0  10   0       97.80       92.78     15.71 o
   1  10   0        1.37        5.78      3.47 o
   2  10   0      829.06      905.24     23.29 o
   3  10   0      426.97      389.02     13.81 o
   4  10   0      965.24     1006.25     26.89 o
   5  10   0       33.52       24.54     10.30 o
   6  10   0        2.22        9.26      5.76 o
   7  10   0       64.18       55.07      9.11 o
   8  10   0        3.74        9.96      3.91 o
   9  10   0        2.41        3.69      3.43 o
   1  11   0       51.42       51.13      4.04 o
   2  11   0       29.67       35.61      4.56 o
   3  11   0      364.00      358.06     14.96 o
   4  11   0      312.89      334.12     12.73 o
   5  11   0       60.88       73.76     21.06 o
   6  11   0      239.83      242.45     11.87 o
   7  11   0       32.60       39.49     10.85 o
   8  11   0       10.94       16.65      5.38 o
   0  12   0        1.81        3.64      6.26 o
   1  12   0        0.02        3.69      2.68 o
   2  12   0       49.54       46.45      4.54 o
   3  12   0      199.17      210.34     22.21 o
   4  12   0      307.25      309.94     13.39 o
   5  12   0        3.65       10.90      6.79 o
   6  12   0      142.83      154.14      7.83 o
   7  12   0       18.03       20.83      5.17 o
   1  13   0       30.17       31.02      2.88 o
   2  13   0       26.15       23.20      2.73 o
   3  13   0       25.79       16.24      8.30 o
   4  13   0      149.58      172.17     10.24 o
   5  13   0       12.16       16.96      5.59 o
   0  14   0      165.92      214.02     13.68 o
   1  14   0        0.00        8.19      3.30 o
   2  14   0       14.52       15.89      2.44 o
 -13   1   1       25.32       22.81      2.75 o
 -12   1   1        3.13        2.42      1.75 o
 -11   1   1        0.16        3.47      1.20 o
 -10   1   1      140.36      150.35      5.21 o
  -9   1   1        0.72        4.04      2.16 o
  -8   1   1        2.99        2.05      0.69 o
  -7   1   1      129.73      130.01      4.58 o
  -6   1   1      119.23      142.53      4.92 o
  -5   1   1      331.64      328.53      5.17 o
  -4   1   1      268.59      269.53      3.81 o
  -2   1   1       80.01       66.15      2.30 o
  -1   1   1      365.34      365.11      2.48 o
   0   1   1     3201.83     2962.59     41.37 o
   1   1   1      828.25      800.25      6.63 o
   2   1   1       25.98       27.55      1.96 o
   3   1   1     2593.11     2521.83     20.95 o
   4   1   1       24.18       23.11      1.68 o
   5   1   1      396.31      402.17      4.32 o
   6   1   1      131.01      134.01      4.34 o
   7   1   1      384.81      404.64      5.42 o
   8   1   1      260.40      268.52      4.81 o
   9   1   1       27.67       25.74      2.19 o
  10   1   1       13.09       14.39      2.22 o
  11   1   1       14.44       12.03      2.23 o
  12   1   1        1.96        3.34      0.92 o
 -13   2   1        6.49        6.45      1.60 o
 -12   2   1       11.08        9.73      4.69 o
 -11   2   1      133.87      150.27      6.58 o
 -10   2   1       69.41       68.02      3.35 o
  -9   2   1      670.98      724.15     10.67 o
  -8   2   1        0.79        3.97      1.74 o
  -7   2   1      369.73      420.73     10.73 o
  -6   2   1      746.66      808.89      7.38 o
  -5   2   1       25.66       22.05      1.96 o
  -4   2   1      296.45      275.91     14.41 o
  -3   2   1    13588.06    12769.69     20.32 o
  -2   2   1      168.09      159.96      5.35 o
  -1   2   1      325.70      308.01      3.41 o
   0   2   1      753.85      755.05      4.76 o
   1   2   1      453.24      412.47      6.66 o
   2   2   1        1.12        2.65      2.35 o
   3   2   1      422.25      442.75      3.81 o
   4   2   1      440.03      442.46      3.70 o
   5   2   1      217.67      221.92      6.46 o
   6   2   1      183.32      169.23      5.97 o
   7   2   1       17.78       15.41      3.17 o
   8   2   1      450.51      456.33     12.35 o
   9   2   1       26.36       22.28      2.45 o
  10   2   1       92.26       80.70      4.01 o
  11   2   1        6.99        4.36      1.18 o
  12   2   1        4.59        3.66      1.29 o
 -13   3   1       13.03       11.39      2.21 o
 -12   3   1        2.06        6.97      1.67 o
 -11   3   1        1.74        2.46      1.78 o
 -10   3   1        3.22        3.79      1.50 o
  -9   3   1       48.01       46.43      6.79 o
  -8   3   1       91.06       83.79      3.91 o
  -7   3   1        3.36        6.83      1.86 o
  -6   3   1     2239.88     2505.36     22.64 o
  -5   3   1       38.85       31.95      2.84 o
  -4   3   1      122.79      124.41      5.95 o
  -3   3   1      402.52      456.25      5.20 o
  -2   3   1        4.93        5.08      1.33 o
  -1   3   1        5.56        0.92      1.33 o
   0   3   1      540.45      480.70     10.86 o
   1   3   1      574.67      495.01      3.97 o
   2   3   1        0.01        1.13      0.87 o
   3   3   1      136.45      160.98      4.47 o
   4   3   1      225.22      222.19      4.19 o
   5   3   1        1.34        2.91      1.03 o
   6   3   1        0.06        6.52      1.55 o
   7   3   1       22.58       19.89      2.06 o
   8   3   1        1.19        2.37      3.16 o
   9   3   1       31.56       27.65      2.39 o
  10   3   1       54.70       42.88      4.15 o
  11   3   1      295.37      300.73      9.34 o
  12   3   1        4.38        4.37      2.20 o
 -13   4   1       11.63        9.29      2.66 o
 -12   4   1       25.65       23.75      2.54 o
 -11   4   1       62.33       66.07      3.45 o
 -10   4   1      106.18      110.40      4.18 o
  -9   4   1      133.85      134.57      4.56 o
  -8   4   1       26.55       23.74      2.70 o
  -7   4   1      236.75      262.73      5.68 o
  -6   4   1        0.09        3.93      3.51 o
  -5   4   1       63.32       86.58      6.02 o
  -4   4   1      107.43      117.12      8.27 o
  -3   4   1      131.68      146.97      7.58 o
  -2   4   1       20.05       22.91      2.33 o
  -1   4   1       18.57       15.48      2.49 o
   0   4   1     1051.24     1071.76     16.16 o
   1   4   1      164.24      173.39      5.19 o
   2   4   1        0.45        1.38      1.26 o
   3   4   1     1354.89     1529.10     27.92 o
   4   4   1      178.89      180.13      5.38 o
   5   4   1      319.53      377.05      9.64 o
   6   4   1       39.08       36.22      3.09 o
   7   4   1        3.40        8.37      2.88 o
   8   4   1       54.27       53.46      3.79 o
   9   4   1        3.80        0.83      2.43 o
  10   4   1       77.69       77.18      4.07 o
  11   4   1        1.39        7.16      2.89 o
  12   4   1        9.91       11.33      2.45 o
 -12   5   1        1.99        7.67      1.87 o
 -11   5   1        2.31        4.26      1.95 o
 -10   5   1        3.59        2.40      1.76 o
  -9   5   1        0.13        3.85      2.52 o
  -8   5   1        5.65        3.52      1.98 o
  -7   5   1       46.61       54.72      3.26 o
  -6   5   1       53.40       70.22      9.12 o
  -5   5   1       56.60       72.62      6.40 o
  -4   5   1       66.85       62.90     11.63 o
  -3   5   1      876.31      949.70     11.33 o
  -2   5   1      131.23      135.29      4.49 o
  -1   5   1      283.59      297.47      6.11 o
   0   5   1      744.44      848.56     11.71 o
   1   5   1        0.08        2.51      1.72 o
   2   5   1      713.89      720.93     15.56 o
   3   5   1     1314.47     1456.58     14.43 o
   4   5   1     1548.55     1676.69     25.48 o
   5   5   1      434.57      477.85      9.63 o
   6   5   1      105.14      120.09      5.28 o
   7   5   1      262.67      288.27      8.88 o
   8   5   1       39.17       39.94      4.01 o
   9   5   1        7.45        9.10      2.66 o
  10   5   1       63.05       71.60      5.96 o
  11   5   1       21.29       11.16      2.38 o
  12   5   1        3.13        3.91      2.30 o
 -12   6   1        5.61       10.06      4.17 o
 -11   6   1        1.11        6.15      2.15 o
 -10   6   1      177.73      175.09      6.16 o
  -9   6   1        0.00        3.42      4.58 o
  -8   6   1       36.42       37.14      4.17 o
  -7   6   1       12.11       14.97      6.03 o
  -6   6   1       12.69       12.57      3.34 o
  -5   6   1        0.24       -0.06      4.12 o
  -4   6   1       16.89       15.31      2.81 o
  -3   6   1       25.48       17.35      3.29 o
  -2   6   1       26.48       34.03      2.69 o
  -1   6   1      164.80      172.16      5.48 o
   0   6   1      658.38      756.59     13.11 o
   1   6   1     1230.44     1395.66     17.60 o
   2   6   1       68.89       59.80      7.08 o
   3   6   1        0.75        2.72      4.42 o
   4   6   1      292.40      306.20      6.95 o
   5   6   1        5.08        3.37      2.41 o
   6   6   1      100.55      108.33      5.77 o
   7   6   1      641.19      637.20     13.78 o
   8   6   1       36.98       35.76      3.64 o
   9   6   1       27.21       30.40      4.18 o
  10   6   1        0.09        3.13      2.46 o
  11   6   1       12.56       16.07      3.26 o
 -11   7   1       13.94       14.30      3.38 o
 -10   7   1        1.22       -2.78      2.30 o
  -9   7   1        0.68        3.84      2.90 o
  -8   7   1        0.24        5.19      3.39 o
  -7   7   1       10.96       19.81      3.48 o
  -6   7   1       93.84       93.79      6.32 o
  -5   7   1       27.77       22.13      5.24 o
  -4   7   1      282.74      310.09      8.67 o
  -3   7   1       20.60       24.15      3.60 o
  -2   7   1      427.75      440.56      7.88 o
  -1   7   1        0.70        9.48      2.50 o
   0   7   1      446.30      458.03     15.55 o
   1   7   1       95.08       97.37      5.34 o
   2   7   1        0.03       -1.67      2.21 o
   3   7   1        1.21        6.15      4.55 o
   4   7   1        0.16        5.92      4.82 o
   5   7   1        1.46        8.79      3.37 o
   6   7   1        8.91       11.84      2.97 o
   7   7   1        8.41       12.56      3.27 o
   8   7   1        0.09        4.80      2.51 o
   9   7   1       11.20       14.26      4.27 o
  10   7   1        8.11        4.59      2.46 o
  11   7   1        8.26       11.92      3.32 o
 -11   8   1        0.31        6.59      2.86 o
 -10   8   1      296.21      293.42     10.56 o
  -9   8   1        0.03        5.20      2.70 o
  -8   8   1        7.50        8.71      3.01 o
  -7   8   1      128.97      147.20      7.18 o
  -6   8   1        5.14        5.97      4.93 o
  -5   8   1      117.87      112.29     10.05 o
  -4   8   1       57.52       61.01      5.17 o
  -3   8   1       84.56       77.41      5.30 o
  -2   8   1       56.63       50.99      5.04 o
  -1   8   1      219.96      225.87      9.01 o
   0   8   1      481.61      431.11      7.91 o
   1   8   1       97.65       81.23      5.74 o
   2   8   1       82.99       85.84      7.12 o
   3   8   1       12.54       16.32      6.00 o
   4   8   1      323.26      259.48     11.45 o
   5   8   1        8.15        4.75      3.67 o
   6   8   1       21.68       21.81      7.31 o
   7   8   1      706.03      679.98     16.49 o
   8   8   1        7.81        9.40      4.36 o
   9   8   1       29.23       27.75      3.68 o
  10   8   1       37.92       38.89      4.82 o
 -10   9   1        6.54       12.60      3.09 o
  -9   9   1       15.95       13.60      2.96 o
  -8   9   1        0.14        0.93      3.27 o
  -7   9   1       92.31       88.33      7.05 o
  -6   9   1        1.78        1.29      4.55 o
  -5   9   1      217.22      226.83     11.03 o
  -4   9   1        0.45        1.79      3.77 o
  -3   9   1       80.54       69.39      4.20 o
  -2   9   1       13.48       13.05      4.01 o
  -1   9   1      465.97      473.17     11.48 o
   0   9   1      705.30      718.59     25.32 o
   1   9   1      969.59     1018.41     25.15 o
   2   9   1       11.67        8.26      8.18 o
   3   9   1       16.33       13.90      7.55 o
   4   9   1      348.37      279.03     11.50 o
   5   9   1        0.28       10.55      3.62 o
   6   9   1        6.36        5.44      2.59 o
   7   9   1       44.02       28.74      5.19 o
   8   9   1        2.25        5.97      3.32 o
   9   9   1        3.84        6.90      2.87 o
  -9  10   1        8.67       11.93      3.67 o
  -8  10   1       25.37       24.79      4.35 o
  -7  10   1       20.44       22.22      6.43 o
  -6  10   1      119.30      140.91      9.57 o
  -5  10   1        5.22       12.15      6.35 o
  -4  10   1        4.09        2.42      3.92 o
  -3  10   1        4.82        5.04      2.79 o
  -2  10   1        3.14       -0.40      3.07 o
  -1  10   1       48.11       44.07      3.40 o
   0  10   1      855.96      921.95     15.26 o
   1  10   1      499.81      466.61     17.89 o
   2  10   1       81.46       76.32      6.98 o
   3  10   1      218.94      231.27     15.27 o
   4  10   1      244.12      194.79      9.54 o
   5  10   1        0.10       11.36      3.72 o
   6  10   1        1.80        5.32      6.09 o
   7  10   1        2.42        2.17      3.48 o
   8  10   1       23.69       21.39      4.43 o
   9  10   1        0.25        0.79      5.70 o
  -8  11   1       17.54       19.60      7.80 o
  -7  11   1      334.59      349.67     14.42 o
  -6  11   1      328.68      354.14     14.59 o
  -5  11   1      214.73      212.08     23.20 o
  -4  11   1       61.49       50.73      5.74 o
  -3  11   1        7.47       14.25      3.74 o
  -2  11   1       38.28       33.02      3.82 o
  -1  11   1      278.72      299.64     10.57 o
   0  11   1      216.17      214.36      6.66 o
   1  11   1      776.64      834.45     23.44 o
   2  11   1        6.58        5.93      1.64 o
   3  11   1      112.88      115.57      9.96 o
   4  11   1       65.97       56.86      7.62 o
   5  11   1        5.67       14.01      4.36 o
   6  11   1        0.04        5.77      3.92 o
   7  11   1       73.79       62.96     13.64 o
   8  11   1        7.80        9.74      4.25 o
  -7  12   1      390.68      420.59     22.38 o
  -6  12   1       35.67       18.00      5.33 o
  -5  12   1      171.66      165.42     22.22 o
  -4  12   1       43.71       37.70      9.37 o
  -3  12   1        4.94        9.82      2.74 o
  -2  12   1       39.90       31.98      4.64 o
  -1  12   1       18.14       17.63      3.39 o
   0  12   1        2.06        4.88      2.60 o
   1  12   1       66.87       63.78      5.89 o
   2  12   1        1.41        3.55      3.26 o
   3  12   1      234.74      233.58     11.17 o
   4  12   1       49.70       31.90      8.14 o
   5  12   1        6.75       16.40      5.00 o
   6  12   1        7.87       13.89      5.19 o
  -5  13   1        6.92        8.61      5.53 o
  -4  13   1       15.03       12.34      2.70 o
  -3  13   1       41.34       43.82      5.13 o
  -2  13   1       15.36       15.62      2.43 o
  -1  13   1        0.96       10.00      2.08 o
   0  13   1        4.37        9.37      2.79 o
   1  13   1        3.50        6.04      1.37 o
   2  13   1        5.34        6.93      3.27 o
   3  13   1        4.46        7.63      4.74 o
   4  13   1       46.58       55.50      5.35 o
   5  13   1        0.06        6.51      4.06 o
  -2  14   1        0.52        5.13      2.19 o
  -1  14   1        1.26        6.84      3.74 o
   0  14   1       29.36       36.22      3.58 o
   1  14   1        0.94        1.17      3.02 o
   2  14   1       11.75       14.38      3.58 o
 -13   0   2      150.12      168.39      8.81 o
 -12   0   2       89.26       86.69      5.82 o
 -11   0   2        6.01        6.42      2.09 o
 -10   0   2      239.98      235.62      6.48 o
  -9   0   2       29.88       25.56      3.07 o
  -8   0   2       65.85       59.83      4.34 o
  -7   0   2       33.62       32.90      3.14 o
  -6   0   2     3945.55     4283.63     32.84 o
  -5   0   2       41.18       41.16      4.95 o
  -4   0   2       29.91       36.08      4.41 o
  -3   0   2     1505.49     1474.04     18.17 o
  -1   0   2        9.12       12.35      1.57 o
   0   0   2     4075.42     3823.45     39.08 o
   1   0   2      206.24      186.64      4.31 o
   2   0   2      903.47      803.90     11.87 o
   4   0   2     1851.80     1969.40     46.67 o
   5   0   2     3340.37     3461.67     28.44 o
   6   0   2      158.10      164.53      6.23 o
   7   0   2       90.56      102.58      3.53 o
   8   0   2       50.29       53.09      2.96 o
   9   0   2        7.16        8.91      5.37 o
  10   0   2       15.16       20.98      3.16 o
  11   0   2      116.75      104.11     16.42 o
  12   0   2       91.43       85.85     19.02 o
 -13   1   2        0.96        1.19      2.33 o
 -12   1   2      107.21      113.35      5.74 o
 -11   1   2       10.91        9.51      2.67 o
 -10   1   2       18.28       14.35      1.69 o
  -9   1   2        0.19        1.06      1.15 o
  -8   1   2       32.64       29.44      2.30 o
  -7   1   2       91.73       80.08      2.94 o
  -5   1   2      132.12      118.94      2.61 o
  -4   1   2       24.44       21.33      2.79 o
  -3   1   2      433.33      372.78      6.33 o
  -2   1   2      468.28      435.51      3.69 o
  -1   1   2      272.81      244.06      3.04 o
   0   1   2        3.28       10.95      1.43 o
   1   1   2      457.84      407.37      3.05 o
   2   1   2      307.25      320.70      7.60 o
   3   1   2      173.61      157.31      6.03 o
   4   1   2       29.62       35.33      2.18 o
   5   1   2      249.25      252.97      6.56 o
   6   1   2      110.75      120.79      3.81 o
   7   1   2       86.47       84.91      4.15 o
   8   1   2      139.38      136.65      3.90 o
   9   1   2       10.82        9.82      1.76 o
  10   1   2        5.04        4.92      1.73 o
  11   1   2      341.59      373.09     13.18 o
  12   1   2        0.00        4.54      2.23 o
 -13   2   2       74.51       78.31      3.39 o
 -12   2   2       11.73       18.67      3.34 o
 -11   2   2       16.81       19.69      3.13 o
 -10   2   2       76.51       83.26      4.13 o
  -9   2   2      448.28      490.24      9.35 o
  -8   2   2       71.95       76.18      3.74 o
  -7   2   2       61.32       65.07      4.49 o
  -6   2   2     4461.30     4837.27     78.74 o
  -5   2   2       21.17       18.58      1.92 o
  -4   2   2      479.01      456.10      5.33 o
  -3   2   2      198.68      182.06      5.18 o
  -2   2   2      305.66      247.17      4.52 o
  -1   2   2       56.64       48.93      1.24 o
   0   2   2     1596.18     1472.98      6.63 o
   1   2   2      990.80      973.17      8.56 o
   2   2   2      726.59      689.45      6.50 o
   3   2   2       15.23       15.32      1.87 o
   4   2   2      598.89      608.33      7.72 o
   5   2   2      105.57      110.94      3.96 o
   6   2   2       80.29       78.34      2.75 o
   7   2   2      192.26      198.64      4.25 o
   8   2   2      229.03      228.50      6.92 o
   9   2   2       11.85       11.19      2.40 o
  10   2   2       13.45       10.07      3.68 o
  11   2   2      399.37      431.51     11.18 o
  12   2   2        0.82        2.74      2.27 o
 -13   3   2       18.83       15.29      2.17 o
 -12   3   2      100.97      106.47      8.45 o
 -11   3   2        2.23        4.54      1.66 o
 -10   3   2      153.74      148.00      6.42 o
  -9   3   2      241.35      227.44      6.74 o
  -8   3   2        0.60        1.54      1.70 o
  -7   3   2       73.98       70.58      2.82 o
  -6   3   2     4629.12     5149.82    182.06 o
  -5   3   2       14.18       12.72      1.49 o
  -4   3   2      157.34      149.74      5.46 o
  -3   3   2        2.74        0.69      1.87 o
  -2   3   2       33.29       19.04      1.80 o
  -1   3   2      220.84      224.59      4.02 o
   0   3   2        0.64        2.88      0.94 o
   1   3   2      782.03      823.45      6.12 o
   2   3   2        3.58        4.11      1.38 o
   3   3   2       48.40       40.17      3.49 o
   4   3   2       90.14       90.59      2.61 o
   5   3   2      198.00      180.46      7.39 o
   6   3   2        0.34        2.37      1.84 o
   7   3   2      165.17      165.84      4.05 o
   8   3   2        0.00        2.94      1.84 o
   9   3   2       10.37       13.03      2.38 o
  10   3   2        0.05        5.14      2.19 o
  11   3   2      861.48      951.25     20.65 o
  12   3   2        3.89        3.83      1.96 o
 -13   4   2       18.97       18.12      4.79 o
 -12   4   2        1.63        2.81      1.75 o
 -11   4   2        5.22        5.30      1.70 o
 -10   4   2        4.09        4.84      1.71 o
  -9   4   2      725.05      754.05     14.15 o
  -8   4   2       40.89       43.84      3.30 o
  -7   4   2      137.05      153.66      4.46 o
  -6   4   2      120.50      133.32     10.75 o
  -5   4   2       82.74       80.20     10.43 o
  -4   4   2      171.43      173.18      6.52 o
  -3   4   2      129.98      123.73      7.24 o
  -2   4   2       64.29       59.80      2.98 o
  -1   4   2       89.98       95.15      4.40 o
   0   4   2     1676.87     1854.38     27.57 o
   1   4   2     2735.42     3026.92     45.90 o
   2   4   2      572.30      671.71      7.95 o
   3   4   2       35.54       28.68      2.88 o
   4   4   2      460.12      400.75     13.99 o
   5   4   2      100.91       88.37      7.33 o
   6   4   2       11.82       12.12      1.78 o
   7   4   2       21.49       23.84      4.39 o
   8   4   2      260.41      251.35      7.61 o
   9   4   2        0.49        1.72      2.23 o
  10   4   2       42.92       45.54      4.26 o
  11   4   2      292.76      309.06     10.71 o
 -13   5   2        2.84        4.55      4.49 o
 -12   5   2        1.10        3.82      2.78 o
 -11   5   2        6.23        7.34      2.15 o
 -10   5   2        5.91        4.75      1.47 o
  -9   5   2      231.67      243.39      7.09 o
  -8   5   2        3.04        8.40      2.31 o
  -7   5   2      132.51      141.18      6.84 o
  -6   5   2        0.06        7.41      2.87 o
  -5   5   2       31.71       25.34      5.41 o
  -4   5   2       43.45       49.31      3.51 o
  -3   5   2      159.15      173.14      6.24 o
  -2   5   2      699.59      765.88      8.62 o
  -1   5   2       55.77       52.94      3.33 o
   0   5   2      413.26      485.01      4.86 o
   1   5   2      443.07      511.61      8.56 o
   2   5   2       75.65      103.27      5.76 o
   3   5   2      267.62      291.58      7.33 o
   4   5   2      340.35      345.31     27.00 o
   5   5   2      136.25      142.54      8.03 o
   6   5   2       14.79       15.90      3.97 o
   7   5   2       31.65       25.76      3.54 o
   8   5   2      126.49      115.65      8.19 o
   9   5   2       11.63       12.74      3.41 o
  10   5   2        5.97        8.48      4.52 o
  11   5   2       19.26       22.70      3.66 o
 -12   6   2        0.38        4.86      2.14 o
 -11   6   2        0.18        0.13      2.14 o
 -10   6   2        2.50        5.99      2.24 o
  -9   6   2        0.13        2.70      2.44 o
  -8   6   2       22.30       16.01      2.79 o
  -7   6   2       56.94       68.84     11.43 o
  -6   6   2       36.76       39.30      5.90 o
  -5   6   2      147.40      144.05      5.84 o
  -4   6   2       22.27       19.97      3.21 o
  -3   6   2     1411.44     1484.20     13.52 o
  -2   6   2       29.49       35.52      2.79 o
  -1   6   2      199.19      225.56      7.71 o
   0   6   2      868.08      925.33     11.94 o
   1   6   2      403.76      454.72      5.47 o
   2   6   2      270.84      317.28      8.02 o
   3   6   2       43.03       45.65      5.61 o
   4   6   2      745.59      793.94     20.32 o
   5   6   2       31.28       31.17      5.42 o
   6   6   2       15.00       20.77      3.58 o
   7   6   2       54.43       51.84      3.74 o
   8   6   2        4.05        3.44      2.69 o
   9   6   2        7.46       13.94      3.65 o
  10   6   2        0.02        5.46      1.75 o
  11   6   2        4.76        6.67      2.87 o
 -12   7   2        0.15        4.14      2.70 o
 -11   7   2        5.15        8.84      2.76 o
 -10   7   2       16.59       15.72      4.11 o
  -9   7   2        2.18        2.75      5.92 o
  -8   7   2       62.14       62.38      8.28 o
  -7   7   2       39.89       38.34      7.97 o
  -6   7   2      187.67      189.25     12.41 o
  -5   7   2       59.68       48.47      6.42 o
  -4   7   2       96.84       80.80      5.46 o
  -3   7   2       12.28        3.70      2.64 o
  -2   7   2        0.04        3.17      2.40 o
  -1   7   2       42.70       42.47      4.75 o
   0   7   2       24.33       30.61      3.21 o
   1   7   2        4.65        5.22      1.86 o
   2   7   2       38.99       49.20      9.49 o
   3   7   2       52.12       66.83      9.51 o
   4   7   2      460.75      453.36      9.96 o
   5   7   2       14.10       13.18      3.86 o
   6   7   2       28.40       21.51      2.86 o
   7   7   2        9.03       11.09      3.23 o
   8   7   2        8.78        8.31      2.84 o
   9   7   2       33.30       32.92      3.30 o
  10   7   2        0.93        5.75      3.23 o
 -11   8   2        0.37       10.08      2.86 o
 -10   8   2       18.89       16.86      4.90 o
  -9   8   2       45.50       52.90      5.00 o
  -8   8   2       34.76       33.93      4.54 o
  -7   8   2      111.07      124.65      8.78 o
  -6   8   2       34.39       31.54      9.49 o
  -5   8   2      273.13      300.80     23.93 o
  -4   8   2      332.37      350.02     10.44 o
  -3   8   2     1970.99     2099.27     25.50 o
  -2   8   2     1445.67     1553.93     17.88 o
  -1   8   2       70.53       78.97      8.43 o
   0   8   2        1.72        0.01      1.86 o
   1   8   2      135.97      113.94      5.44 o
   2   8   2       39.26       40.51      7.29 o
   3   8   2        4.36       11.26      7.07 o
   4   8   2       77.24       46.79      9.50 o
   5   8   2       39.85       38.81      4.40 o
   6   8   2       25.58       25.07      3.96 o
   7   8   2        9.12       12.62      2.67 o
   8   8   2        3.47       -1.38      2.76 o
   9   8   2        8.47       12.46      3.02 o
  10   8   2       13.66       10.08      7.49 o
 -10   9   2       68.24       74.51      7.39 o
  -9   9   2        2.27        5.65      2.96 o
  -8   9   2       70.44       71.44      7.10 o
  -7   9   2       26.10       22.31      5.07 o
  -6   9   2        2.12        6.51      5.42 o
  -5   9   2       39.29       36.73      6.51 o
  -4   9   2      161.86      150.77      8.11 o
  -3   9   2      922.06      915.75     18.04 o
  -2   9   2      546.69      522.59     10.59 o
  -1   9   2      183.75      183.25      6.42 o
   0   9   2      296.19      283.14      8.07 o
   1   9   2      274.27      231.23      7.79 o
   2   9   2       13.50        5.57      3.99 o
   3   9   2       81.90       84.94     12.72 o
   4   9   2      195.64      149.93      6.72 o
   5   9   2       21.19       20.46      4.13 o
   6   9   2       37.77       37.24      9.76 o
   7   9   2       49.35       49.05      5.30 o
   8   9   2       34.89       31.02      4.98 o
   9   9   2       11.27       13.01      6.37 o
  -9  10   2       27.20       29.50      7.91 o
  -8  10   2       24.69       28.90      4.79 o
  -7  10   2       61.46       58.10      8.54 o
  -6  10   2       12.36       17.95      5.98 o
  -5  10   2       10.80       18.15      7.36 o
  -4  10   2       84.49       69.43      8.83 o
  -3  10   2      255.62      247.29      9.67 o
  -2  10   2      675.81      687.06     15.14 o
  -1  10   2        1.18        4.41      2.56 o
   0  10   2      171.45      169.49      5.57 o
   1  10   2      468.31      408.07     16.52 o
   2  10   2       10.41       10.58      3.56 o
   3  10   2       38.62       38.07      3.69 o
   4  10   2      402.48      374.34     29.48 o
   5  10   2        1.44       16.55      4.66 o
   6  10   2       37.59       44.86      8.18 o
   7  10   2       53.53       48.00      5.04 o
   8  10   2       79.65       79.29      6.23 o
  -8  11   2       77.27       74.62      8.04 o
  -7  11   2        0.60        9.24      6.29 o
  -6  11   2        0.06        9.48      5.18 o
  -5  11   2        1.76        5.35      3.28 o
  -4  11   2       15.75       13.02      3.79 o
  -3  11   2       24.65       25.69      3.64 o
  -2  11   2      107.50       96.55      5.38 o
  -1  11   2        1.93        2.35      2.68 o
   0  11   2      134.75      134.19      7.65 o
   1  11   2      287.52      239.04      9.04 o
   2  11   2        1.71        7.61     12.28 o
   3  11   2        0.53        4.57      3.33 o
   4  11   2       78.02       92.43      4.66 o
   5  11   2        2.27        5.01      2.80 o
   6  11   2       25.23       25.84      3.56 o
   7  11   2        1.56        7.46      4.70 o
  -7  12   2        6.39        9.46      5.04 o
  -6  12   2       75.54       99.47      8.08 o
  -5  12   2        1.34        4.30      3.84 o
  -4  12   2       39.51       35.39      5.72 o
  -3  12   2        0.23        5.15      3.01 o
  -2  12   2       54.97       59.46      4.71 o
  -1  12   2        3.95        3.28      3.31 o
   0  12   2        8.18       10.28      2.51 o
   1  12   2       24.84       19.18      2.88 o
   2  12   2        5.72       10.60      3.77 o
   3  12   2       14.32       10.50      3.53 o
   4  12   2       83.96       88.68      8.87 o
   5  12   2        4.09       10.29      3.00 o
   6  12   2       27.63       37.68      4.68 o
  -5  13   2        3.59       11.80      4.40 o
  -4  13   2       36.87       45.40     12.55 o
  -3  13   2        4.16        7.58      3.52 o
  -2  13   2       33.91       31.43      5.60 o
  -1  13   2        0.25       13.61      3.93 o
   0  13   2        6.87        8.18      2.92 o
   1  13   2       38.64       30.20      3.79 o
   2  13   2        0.31        7.72      3.69 o
   3  13   2       16.37       22.34      4.72 o
   4  13   2        0.33        6.77      4.62 o
  -2  14   2       89.06       92.51      8.38 o
  -1  14   2        4.71        5.44      2.88 o
   0  14   2        5.53       18.25      3.89 o
 -13   1   3      156.33      155.52      6.75 o
 -12   1   3        4.88        4.41      1.86 o
 -11   1   3       31.24       31.67      2.72 o
 -10   1   3        3.35        5.88      3.38 o
  -9   1   3      148.37      191.13     12.86 o
  -8   1   3        0.31       -0.56      1.36 o
  -7   1   3       85.97       84.39      4.52 o
  -6   1   3       12.28        6.43      3.94 o
  -5   1   3      114.03      112.39      4.28 o
  -4   1   3        6.32        6.26      2.46 o
  -3   1   3     1322.37     1268.98      7.97 o
  -2   1   3      125.75      114.52      2.54 o
  -1   1   3     1237.76     1174.15      6.98 o
   0   1   3     1432.63     1397.37      8.19 o
   1   1   3     3202.97     3274.22     49.00 o
   3   1   3      536.49      563.88     12.39 o
   4   1   3      629.77      663.66      7.26 o
   5   1   3      448.69      482.05      6.66 o
   6   1   3        9.86       11.25      2.49 o
   7   1   3       11.60       13.85      1.53 o
   8   1   3        1.98        1.98      1.42 o
   9   1   3       29.66       23.99      3.56 o
  10   1   3        0.00        4.52      1.95 o
  11   1   3       21.22       24.32      4.05 o
 -13   2   3        4.25        6.10      2.91 o
 -12   2   3        1.64        0.81      1.11 o
 -11   2   3        9.80        6.71      2.86 o
 -10   2   3       13.69       13.38      2.17 o
  -9   2   3     1795.21     1975.45     29.37 o
  -8   2   3        0.10        3.43      2.22 o
  -7   2   3       33.08       30.72      2.31 o
  -6   2   3      191.85      186.19      7.71 o
  -5   2   3      217.51      238.03      5.38 o
  -4   2   3       14.96       17.55      2.00 o
  -3   2   3      280.39      272.17      5.98 o
  -2   2   3      956.52     1003.24      8.85 o
  -1   2   3       12.68       16.33      1.09 o
   0   2   3       41.51       31.76      1.94 o
   1   2   3      403.42      381.70      4.00 o
   2   2   3      111.16      113.42      4.36 o
   3   2   3       25.01       24.02      2.65 o
   4   2   3      152.36      139.29      5.67 o
   5   2   3      181.20      185.67     11.45 o
   6   2   3       31.36       35.50      3.27 o
   7   2   3        0.00        1.23      1.43 o
   8   2   3      861.77      901.92     18.86 o
   9   2   3       25.70       26.78      5.20 o
  10   2   3        6.37        8.28      1.80 o
  11   2   3      138.86      134.43     13.23 o
 -13   3   3        0.85        2.13      1.66 o
 -12   3   3      179.48      160.98      5.54 o
 -11   3   3        3.86        4.89      2.28 o
 -10   3   3       56.00       51.66      2.72 o
  -9   3   3     1276.62     1366.02     20.17 o
  -8   3   3       88.98       98.05      3.47 o
  -7   3   3        0.35        4.59      3.56 o
  -6   3   3       50.71       57.31      4.61 o
  -5   3   3       66.68       63.49      5.55 o
  -4   3   3      152.26      168.93      3.75 o
  -3   3   3       44.91       51.37      2.13 o
  -2   3   3     3967.41     4405.74     15.39 o
  -1   3   3      109.04      132.14      2.47 o
   0   3   3       22.61       14.60      1.89 o
   1   3   3       54.44       67.43      1.88 o
   2   3   3       56.14       48.20      3.03 o
   3   3   3       60.75       65.15      5.15 o
   4   3   3       89.19       93.93      4.31 o
   5   3   3       30.48       34.43      3.17 o
   6   3   3        5.76        3.45      1.94 o
   7   3   3       60.85       57.61      3.50 o
   8   3   3      993.59     1072.20     19.82 o
   9   3   3        6.84       10.07      2.16 o
  10   3   3        3.11        1.36      1.70 o
  11   3   3        2.29        4.38      4.58 o
 -13   4   3        5.13        3.64      3.48 o
 -12   4   3      342.27      328.70      8.08 o
 -11   4   3       10.65       13.27      2.56 o
 -10   4   3      123.99      113.09      4.04 o
  -9   4   3      864.23      918.87     13.74 o
  -8   4   3       47.95       57.94      4.63 o
  -7   4   3      209.40      213.61     10.08 o
  -6   4   3       97.88       74.12      9.95 o
  -5   4   3      376.47      344.40     18.74 o
  -4   4   3        5.53        9.27      1.38 o
  -3   4   3      125.71      108.04      3.92 o
  -2   4   3      608.40      719.65      8.19 o
  -1   4   3      146.18      126.40      2.87 o
   0   4   3      411.26      427.84      7.00 o
   1   4   3     1124.29     1217.71     10.09 o
   2   4   3      455.20      466.49      5.36 o
   3   4   3       76.74       71.69      3.46 o
   4   4   3       27.14       16.56      2.91 o
   5   4   3      365.57      352.34      9.79 o
   6   4   3        0.01        1.79      1.92 o
   7   4   3       72.42       69.63      3.73 o
   8   4   3     1018.41     1112.98     22.97 o
   9   4   3       34.98       27.42      5.44 o
  10   4   3       14.41       13.73      4.09 o
  11   4   3        0.04        2.59      1.68 o
 -13   5   3        8.78        7.76      5.55 o
 -12   5   3      216.55      183.70      8.05 o
 -11   5   3       16.00       16.66      2.41 o
 -10   5   3        1.30        2.09      1.90 o
  -9   5   3      265.81      270.62     10.78 o
  -8   5   3       51.79       39.63      4.06 o
  -7   5   3       12.12        5.64      3.50 o
  -6   5   3       68.90       68.53      7.08 o
  -5   5   3        8.62        9.92      2.16 o
  -4   5   3        2.15       10.39      2.89 o
  -3   5   3      678.03      674.93      8.87 o
  -2   5   3      385.44      450.04      6.98 o
  -1   5   3      228.70      245.86      5.00 o
   0   5   3        2.07        2.37      1.71 o
   1   5   3     1155.56     1234.45     11.08 o
   2   5   3       73.19       55.39      4.20 o
   3   5   3       23.36       25.52      1.67 o
   4   5   3       46.07       40.59      2.90 o
   5   5   3      283.45      245.96     11.69 o
   6   5   3       20.14       17.21      3.34 o
   7   5   3        3.58        5.70      2.25 o
   8   5   3      812.10      761.23     27.67 o
   9   5   3       31.56       24.71      3.62 o
  10   5   3       56.41       52.13      4.90 o
 -12   6   3      223.65      218.01      7.46 o
 -11   6   3       34.46       35.81      3.08 o
 -10   6   3      206.11      220.07      7.93 o
  -9   6   3       88.71       98.56      7.55 o
  -8   6   3      209.57      232.76      8.38 o
  -7   6   3       81.37       84.27      7.98 o
  -6   6   3      187.46      177.21     11.78 o
  -5   6   3       28.95       23.28      6.87 o
  -4   6   3       17.70       25.92      4.00 o
  -3   6   3      433.34      466.58      7.14 o
  -2   6   3        3.11        7.27      2.14 o
  -1   6   3      314.13      352.82      5.51 o
   0   6   3       99.49      103.46      8.19 o
   1   6   3       84.80      112.28      4.34 o
   2   6   3       45.89       48.93      2.87 o
   3   6   3        9.71       15.20      7.37 o
   4   6   3      148.15      157.79      8.45 o
   5   6   3      326.72      321.59     12.37 o
   6   6   3      143.11      149.34      6.94 o
   7   6   3       35.72       34.00      7.58 o
   8   6   3        7.88       10.82      2.88 o
   9   6   3       23.35       17.25      2.83 o
  10   6   3       32.53       33.35      4.18 o
 -12   7   3        3.60        3.31      2.28 o
 -11   7   3        9.16       11.66      2.21 o
 -10   7   3       15.49       15.63      4.25 o
  -9   7   3        5.61        7.84      6.68 o
  -8   7   3      102.38       93.28      6.96 o
  -7   7   3      112.44      105.18      5.28 o
  -6   7   3     2415.46     2714.57     86.16 o
  -5   7   3      809.81      854.39     15.61 o
  -4   7   3      303.03      324.61      9.70 o
  -3   7   3      361.51      405.83      8.96 o
  -2   7   3        4.52        6.65      2.67 o
  -1   7   3       63.03       68.25      3.99 o
   0   7   3      233.72      244.13      5.42 o
   1   7   3      235.73      272.74      6.68 o
   2   7   3      163.52      170.40      5.31 o
   3   7   3       18.92       19.76      3.01 o
   4   7   3       98.89       94.10      5.72 o
   5   7   3       46.10       40.94      4.17 o
   6   7   3       12.90       14.47      2.17 o
   7   7   3        8.07        3.79      2.66 o
   8   7   3        0.87        7.56      5.45 o
   9   7   3       27.40       23.29      4.58 o
  10   7   3       19.93       13.24      4.79 o
 -11   8   3       52.23       55.56      6.41 o
 -10   8   3       19.83       17.46      2.96 o
  -9   8   3       28.35       21.72      4.12 o
  -8   8   3       15.16       15.71      4.89 o
  -7   8   3       74.86       72.79      8.03 o
  -6   8   3      217.23      195.10      7.54 o
  -5   8   3      222.36      197.50     14.11 o
  -4   8   3        1.91        5.63      3.65 o
  -3   8   3       88.68       92.22      4.88 o
  -2   8   3        5.33        7.31      2.60 o
  -1   8   3        1.75        4.17      2.32 o
   0   8   3        0.53        5.11      2.21 o
   1   8   3       14.98        8.56      3.65 o
   2   8   3        1.30        3.46      4.86 o
   3   8   3       25.25       23.20      3.58 o
   4   8   3        0.54        1.82      2.13 o
   5   8   3       40.72       41.09      2.98 o
   6   8   3       16.51       15.28      4.29 o
   7   8   3       17.69       15.08      3.58 o
   8   8   3       12.91       12.26      4.79 o
   9   8   3       18.92       19.50      3.27 o
 -10   9   3        0.23        8.01      6.88 o
  -9   9   3        6.29        3.41      3.97 o
  -8   9   3       26.76       23.14      4.91 o
  -7   9   3       50.21       51.90     12.91 o
  -6   9   3      665.73      695.07     22.88 o
  -5   9   3      815.32      891.11     23.91 o
  -4   9   3        7.84        6.91      3.66 o
  -3   9   3       67.08       60.16      4.61 o
  -2   9   3      238.05      222.32      9.73 o
  -1   9   3        7.50        9.10      2.37 o
   0   9   3        7.46        5.71      2.04 o
   1   9   3      570.07      514.49     10.83 o
   2   9   3        3.28        4.87      3.03 o
   3   9   3      116.80      111.22      4.58 o
   4   9   3       17.40       23.03      2.98 o
   5   9   3       25.00       25.25      3.92 o
   6   9   3       15.40       15.27      2.07 o
   7   9   3       17.40       15.78      6.24 o
   8   9   3        0.85        6.51      3.08 o
  -9  10   3        0.00        1.56      4.50 o
  -8  10   3       68.75       81.35      7.91 o
  -7  10   3        0.11        3.42      4.93 o
  -6  10   3        9.80        5.83      4.75 o
  -5  10   3       84.88       96.19     13.80 o
  -4  10   3        2.19        6.67      5.30 o
  -3  10   3      117.81      109.65      5.69 o
  -2  10   3      248.93      231.47     11.73 o
  -1  10   3        4.78        5.77      1.96 o
   0  10   3       39.66       34.65      3.13 o
   1  10   3        0.36        0.57      2.24 o
   2  10   3        0.11        6.84      3.42 o
   3  10   3        1.52        4.36      2.68 o
   4  10   3       29.17       30.37      3.69 o
   5  10   3      156.76      157.30      4.89 o
   6  10   3        0.66        5.83      2.23 o
   7  10   3       15.54        8.10      3.40 o
  -8  11   3        0.10       -5.25      5.19 o
  -7  11   3        4.59        7.31      9.64 o
  -6  11   3        2.61        7.83      3.68 o
  -5  11   3       32.71       26.68      4.89 o
  -4  11   3       21.48       20.99      4.27 o
  -3  11   3       11.83       11.79      3.51 o
  -2  11   3      234.80      206.65      7.70 o
  -1  11   3       17.46       18.43      2.21 o
   0  11   3        2.82       10.96      5.80 o
   1  11   3      370.95      346.86     10.36 o
   2  11   3        2.06        6.15      2.97 o
   3  11   3      106.93       95.54      4.24 o
   4  11   3       60.93       60.27      4.47 o
   5  11   3      103.51       88.33      7.36 o
   6  11   3        3.60        2.21      3.64 o
  -7  12   3       30.11       33.32     18.34 o
  -6  12   3        0.28       10.47      4.40 o
  -5  12   3       21.76       23.79      6.79 o
  -4  12   3        0.84        3.40      5.70 o
  -3  12   3        3.97        7.39      3.01 o
  -2  12   3      313.84      303.96     10.65 o
  -1  12   3        8.21       11.16      5.97 o
   0  12   3       53.99       51.55      4.69 o
   1  12   3        3.70        9.27      3.38 o
   2  12   3       29.06       30.15      3.63 o
   3  12   3        1.09        5.18      2.48 o
   4  12   3        6.45       11.18      2.66 o
   5  12   3        9.32        9.01      2.41 o
  -5  13   3       47.60       46.61      6.58 o
  -4  13   3        7.02        8.40      5.22 o
  -3  13   3       30.16       25.28      3.68 o
  -2  13   3       60.39       52.66      5.12 o
  -1  13   3        2.07       -2.01      2.81 o
   0  13   3       74.37       76.16      4.66 o
   1  13   3       50.06       60.11      4.77 o
   2  13   3        4.00        6.57      2.86 o
   3  13   3        2.10        1.96      2.34 o
 -13   0   4        1.05       -3.09      3.84 o
 -12   0   4       53.35       49.31      5.82 o
 -11   0   4        0.11        4.28      4.17 o
 -10   0   4       75.19       41.71      1.68 o
  -9   0   4       85.70       64.19      1.59 o
  -8   0   4      615.00      669.24     18.07 o
  -7   0   4        0.82        1.80      0.63 o
  -6   0   4      288.94      282.88      8.01 o
  -5   0   4      422.18      417.94     11.07 o
  -4   0   4     1230.50     1233.24     22.03 o
  -3   0   4      415.47      401.81     29.08 o
  -2   0   4     3008.63     3120.53     27.14 o
  -1   0   4     2628.07     2904.20     45.21 o
   0   0   4     1359.11     1534.86     17.68 o
   1   0   4     1789.88     1957.82     26.89 o
   2   0   4     1510.42     1567.09     37.06 o
   3   0   4      181.09      189.30      7.87 o
   4   0   4       39.40       32.63      2.11 o
   5   0   4      612.27      643.00      9.15 o
   6   0   4        1.25        0.85      0.79 o
   7   0   4        0.18       10.33      3.76 o
   8   0   4       30.02       30.85      5.17 o
   9   0   4       21.19       33.09      7.38 o
  10   0   4        1.78        2.85      3.54 o
  11   0   4        1.88        8.29      3.31 o
 -13   1   4        1.02        7.39      3.59 o
 -12   1   4       33.21       18.76      5.43 o
 -11   1   4       14.97       13.85      2.82 o
 -10   1   4        6.07        5.18      1.67 o
  -9   1   4       16.09       20.72      2.64 o
  -8   1   4        1.89        1.07      1.88 o
  -7   1   4       64.98       66.74      4.82 o
  -6   1   4      191.49      178.05      7.33 o
  -5   1   4      877.58      883.39      7.25 o
  -4   1   4      107.24       97.62      3.02 o
  -3   1   4      331.15      310.90      5.23 o
  -2   1   4      785.12      818.10      5.44 o
  -1   1   4     1290.10     1394.11      7.18 o
   0   1   4      161.40      178.48      2.86 o
   1   1   4       11.07       13.06      1.47 o
   2   1   4        2.39        1.25      2.05 o
   3   1   4        0.59        2.25      1.85 o
   4   1   4       50.48       55.87      2.79 o
   5   1   4       35.71       35.25      4.53 o
   6   1   4       64.60       62.39      2.69 o
   7   1   4       18.63        9.94      3.29 o
   8   1   4       44.88       43.23      7.84 o
   9   1   4        0.09        1.55      2.51 o
  10   1   4        0.05        5.07      2.92 o
  11   1   4       23.35       32.70      8.12 o
 -13   2   4        3.07       13.66      4.60 o
 -12   2   4       97.40       94.59      5.86 o
 -11   2   4        6.26        7.63      3.79 o
 -10   2   4        0.44        3.81      2.17 o
  -9   2   4        2.32        2.57      4.05 o
  -8   2   4        4.23        6.98      2.52 o
  -7   2   4        7.61        8.24      3.00 o
  -6   2   4        0.49       -1.49      1.83 o
  -5   2   4     1081.35     1208.73     18.32 o
  -4   2   4        5.91        5.82      1.09 o
  -3   2   4      491.19      513.89      4.56 o
  -2   2   4      359.88      368.63      3.59 o
  -1   2   4     1621.97     1822.76     10.06 o
   0   2   4        9.25       11.33      1.12 o
   1   2   4      175.06      173.69      5.92 o
   2   2   4        6.97       13.57      2.18 o
   3   2   4        3.12        3.60      1.55 o
   4   2   4       16.80       12.90      3.08 o
   5   2   4       12.47        8.74      4.26 o
   6   2   4       29.18       19.56      2.38 o
   7   2   4        4.28        5.09      1.40 o
   8   2   4        0.09        3.89      3.89 o
   9   2   4       32.33       28.52      5.46 o
  10   2   4        1.37        8.90      3.33 o
  11   2   4        4.57        7.94      3.02 o
 -13   3   4       37.90       42.02      4.24 o
 -12   3   4      319.44      326.66     12.02 o
 -11   3   4       28.04       28.86      2.46 o
 -10   3   4       72.33       80.88      3.31 o
  -9   3   4        0.00        3.14      2.17 o
  -8   3   4       20.56       15.30      2.97 o
  -7   3   4        0.67        4.19      1.98 o
  -6   3   4      285.10      302.17     15.48 o
  -5   3   4      456.50      497.62     10.14 o
  -4   3   4       71.88       64.11      2.99 o
  -3   3   4       23.56       32.63      1.98 o
  -2   3   4     1913.41     2085.63     15.63 o
  -1   3   4       44.49       32.59      1.94 o
   0   3   4       37.51       39.68      3.77 o
   1   3   4        0.94        0.24      0.55 o
   2   3   4       17.33       14.51      2.11 o
   3   3   4        1.40        8.23      2.14 o
   4   3   4      121.12      101.99      4.94 o
   5   3   4      578.39      550.73     18.29 o
   6   3   4       47.84       40.99      5.09 o
   7   3   4        9.48        5.72      2.03 o
   8   3   4       35.97       38.32      2.90 o
   9   3   4       50.17       45.48      3.35 o
  10   3   4        3.02        7.71      3.40 o
 -13   4   4        2.16        2.18      3.33 o
 -12   4   4      821.76      861.90     25.85 o
 -11   4   4       11.56       11.03      2.70 o
 -10   4   4        0.41        3.08      2.15 o
  -9   4   4       41.29       39.72      2.74 o
  -8   4   4       31.49       25.51      3.45 o
  -7   4   4        2.33        4.10      2.28 o
  -6   4   4       28.27       31.63      3.38 o
  -5   4   4      487.25      583.00      8.97 o
  -4   4   4       62.48       64.30      2.14 o
  -3   4   4        0.08        3.61      1.55 o
  -2   4   4      267.30      305.16      6.04 o
  -1   4   4       14.44        6.84      0.87 o
   0   4   4      123.99      136.31      4.52 o
   1   4   4      241.51      253.65      7.69 o
   2   4   4        1.17        1.42      1.61 o
   3   4   4      113.04      111.60     13.26 o
   4   4   4        7.99        8.94      3.07 o
   5   4   4     2649.43     2822.02     81.63 o
   6   4   4       34.44       30.22      5.70 o
   7   4   4      114.27      130.04      8.33 o
   8   4   4      228.67      233.76     11.39 o
   9   4   4        0.05        4.96      2.96 o
  10   4   4        7.31        7.48      3.54 o
 -13   5   4      164.99      162.72      7.80 o
 -12   5   4       77.21       70.01      4.07 o
 -11   5   4      217.84      223.75      5.51 o
 -10   5   4        0.05        7.56      2.33 o
  -9   5   4      545.65      584.34     14.84 o
  -8   5   4        6.75        3.43      3.05 o
  -7   5   4        0.77        3.15      3.87 o
  -6   5   4        7.85       10.14      4.01 o
  -5   5   4        6.36        7.36      1.68 o
  -4   5   4       14.14       11.64      2.72 o
  -3   5   4      105.98      104.70      4.34 o
  -2   5   4      413.84      456.26      8.07 o
  -1   5   4      195.20      191.37      5.72 o
   0   5   4       46.16       48.33      2.70 o
   1   5   4      175.55      163.96      5.58 o
   2   5   4      676.74      652.69      7.47 o
   3   5   4       75.62       66.81      2.01 o
   4   5   4      164.24      142.92     37.54 o
   5   5   4     1071.20     1106.05     43.79 o
   6   5   4      214.22      207.92      7.46 o
   7   5   4        2.10        8.00      2.82 o
   8   5   4      416.22      416.74     20.09 o
   9   5   4      126.69      116.44     10.20 o
  10   5   4       19.79       23.37      3.20 o
 -12   6   4      170.26      164.88      7.89 o
 -11   6   4       25.56       26.28      3.49 o
 -10   6   4       49.26       52.94      4.26 o
  -9   6   4      641.67      746.08     27.18 o
  -7   6   4       41.04       42.21      3.46 o
  -6   6   4      225.59      224.77      5.70 o
  -5   6   4        0.10        1.89      4.53 o
  -4   6   4       40.88       42.61      3.41 o
  -3   6   4      191.00      188.78      5.21 o
  -2   6   4      305.43      307.98      5.14 o
  -1   6   4      274.73      288.25      5.55 o
   0   6   4       29.80       35.12      3.22 o
   1   6   4      150.34      151.64      4.96 o
   2   6   4      679.92      661.96      9.32 o
   3   6   4       77.97       85.61      2.89 o
   4   6   4       85.57       79.27      4.69 o
   5   6   4      896.80      933.76     33.93 o
   6   6   4        1.44        6.09      2.51 o
   7   6   4      148.69      137.49     15.67 o
   8   6   4      313.02      302.39     22.40 o
   9   6   4      379.45      385.00     15.31 o
 -12   7   4       13.73       15.44      3.20 o
 -11   7   4       15.42       12.96      3.24 o
 -10   7   4       47.39       47.85      5.09 o
  -9   7   4      332.44      388.50     29.57 o
  -8   7   4      186.17      175.46     15.59 o
  -7   7   4        5.92        4.10      2.90 o
  -6   7   4       11.96       13.01      3.33 o
  -5   7   4       57.18       48.42      3.42 o
  -4   7   4       36.96       39.57      3.42 o
  -3   7   4        4.46        5.10      2.09 o
  -2   7   4       77.97       84.06      4.95 o
  -1   7   4        3.95        5.38      2.65 o
   0   7   4        8.17        7.16      2.16 o
   1   7   4       37.73       34.37      3.69 o
   2   7   4      320.77      318.27      9.17 o
   3   7   4       74.51       66.22      4.29 o
   4   7   4        1.48        0.62      1.35 o
   5   7   4       50.57       40.32      4.34 o
   6   7   4        1.77        6.44      2.23 o
   7   7   4       24.58       16.48      4.46 o
   8   7   4      261.21      259.06     13.80 o
   9   7   4       94.86       88.49      9.97 o
 -11   8   4        0.87        3.78      2.57 o
 -10   8   4       15.00       19.41      4.23 o
  -9   8   4      682.86      752.76     51.06 o
  -8   8   4      439.01      433.94     13.87 o
  -7   8   4       61.26       65.14     10.22 o
  -6   8   4      261.01      265.64      9.53 o
  -5   8   4       27.86       15.05      7.35 o
  -4   8   4       43.58       48.49      7.44 o
  -3   8   4       41.93       46.96      3.50 o
  -2   8   4        2.91        7.05      2.06 o
  -1   8   4        9.28       10.82      3.04 o
   0   8   4       10.36        7.10      2.60 o
   1   8   4        0.08        3.37      4.16 o
   2   8   4      405.02      379.68      8.41 o
   3   8   4       52.19       43.94      3.53 o
   4   8   4       13.02       16.11      3.12 o
   5   8   4       10.59        9.04      3.15 o
   6   8   4        1.84       -2.28      4.37 o
   7   8   4        0.03        8.76      4.46 o
   8   8   4      126.08      134.30     10.96 o
 -10   9   4        0.01       12.65      4.98 o
  -9   9   4       35.15       35.10     11.87 o
  -8   9   4       20.29       21.85      5.24 o
  -7   9   4       26.53       29.18      7.20 o
  -6   9   4       13.23       11.15      3.50 o
  -5   9   4        0.14       12.36      6.01 o
  -4   9   4        0.93       13.37      4.93 o
  -3   9   4        3.57        5.69      2.02 o
  -2   9   4      115.43      112.44      4.47 o
  -1   9   4       10.21       12.87      3.71 o
   0   9   4       47.11       44.13      3.02 o
   1   9   4       14.74       14.25      3.10 o
   2   9   4      235.76      219.49      6.90 o
   3   9   4        1.65        4.56      4.22 o
   4   9   4        2.37        6.25      2.09 o
   5   9   4      107.61      101.59      7.51 o
   6   9   4       35.45       29.69      4.30 o
   7   9   4       16.17       17.94      7.55 o
  -9  10   4       27.23       32.99      5.76 o
  -8  10   4       78.09       78.85      7.23 o
  -7  10   4        0.43        3.77     10.00 o
  -6  10   4       62.22       73.30      6.41 o
  -5  10   4       45.92       44.25      5.34 o
  -4  10   4       95.51       96.93      5.99 o
  -3  10   4        1.51        6.06      2.15 o
  -2  10   4      443.21      409.00     10.78 o
  -1  10   4       20.47       14.24      3.47 o
   0  10   4      237.00      225.37      6.51 o
   1  10   4       20.08       21.00      4.27 o
   2  10   4       78.57       79.46      4.97 o
   3  10   4       13.10       12.78      3.16 o
   4  10   4       30.02       28.72      2.70 o
   5  10   4       68.14       57.73      4.56 o
   6  10   4       17.08       21.00      8.31 o
  -8  11   4       26.96       34.20      7.30 o
  -7  11   4        9.70       16.62      4.73 o
  -6  11   4        3.63       10.90      3.84 o
  -5  11   4      309.18      338.27     28.01 o
  -4  11   4        0.62        5.90      4.41 o
  -3  11   4      168.76      172.33      6.05 o
  -2  11   4      141.47      140.29      6.00 o
  -1  11   4       29.74       45.29      3.96 o
   0  11   4        4.69        7.13      2.56 o
   1  11   4       24.12       25.44      3.21 o
   2  11   4       49.20       45.50      3.61 o
   3  11   4        8.64       12.18      2.79 o
   4  11   4       32.88       34.45      3.88 o
   5  11   4       67.97       59.47      5.93 o
  -7  12   4        0.05        9.75      4.77 o
  -6  12   4       21.26       18.80      4.20 o
  -5  12   4      206.19      226.77     14.93 o
  -4  12   4        0.21        1.06      2.73 o
  -3  12   4        9.02       12.04      2.54 o
  -2  12   4        4.31       15.80      3.71 o
  -1  12   4       33.97       36.08      4.92 o
   0  12   4        1.81        4.34      2.52 o
   1  12   4      155.77      163.58     11.91 o
   2  12   4        2.14        9.86      3.00 o
   3  12   4        3.67        5.84      2.50 o
   4  12   4        0.08        9.09      3.05 o
  -4  13   4       11.06       17.33      2.70 o
  -3  13   4       12.94       10.30      4.33 o
  -2  13   4      146.85      154.81      8.68 o
  -1  13   4       16.36       18.24      2.86 o
   0  13   4       22.58       24.39      3.14 o
   1  13   4      108.98      121.89      7.14 o
 -13   1   5        3.25       -0.14      2.91 o
 -12   1   5       21.28       13.74      2.88 o
 -11   1   5      145.95      130.92      6.80 o
 -10   1   5        3.22        1.66      1.76 o
  -9   1   5        5.97        2.64      0.93 o
  -8   1   5      807.58      872.36     10.68 o
  -7   1   5       38.88       36.56      4.67 o
  -6   1   5       84.15       73.71      1.27 o
  -5   1   5      298.03      292.36      4.72 o
  -4   1   5      446.40      469.37     15.74 o
  -3   1   5      177.35      177.66      4.44 o
  -2   1   5      281.50      302.95      5.56 o
  -1   1   5      223.52      227.36      4.92 o
   0   1   5       17.23       15.55      0.96 o
   1   1   5       77.32       60.32      3.99 o
   2   1   5      464.21      492.98      5.06 o
   3   1   5       12.70       17.41      3.35 o
   4   1   5       32.24       29.67      2.70 o
   5   1   5       88.64       78.38      3.93 o
   6   1   5        0.31        1.12      1.46 o
   7   1   5        2.05        5.60      2.54 o
   8   1   5       35.12       40.70     11.66 o
   9   1   5      273.02      272.22     24.37 o
  10   1   5        0.10        6.51      3.36 o
 -13   2   5       34.81       35.25      3.78 o
 -12   2   5        2.12        3.47      3.94 o
 -11   2   5       78.34       80.93     12.37 o
 -10   2   5        7.72        6.65      1.57 o
  -9   2   5      159.41      164.03      5.45 o
  -8   2   5      350.33      357.50      8.10 o
  -7   2   5      194.44      199.39      5.02 o
  -6   2   5       26.99       23.76      2.80 o
  -5   2   5     1476.13     1562.25     30.58 o
  -4   2   5      501.73      479.05      5.97 o
  -3   2   5      453.27      476.96      4.81 o
  -2   2   5      166.12      174.44      5.50 o
  -1   2   5      283.47      287.95      6.91 o
   0   2   5       38.39       44.88      1.64 o
   1   2   5        7.13        3.90      1.15 o
   2   2   5      142.84      139.51      6.09 o
   3   2   5       37.48       33.91      3.32 o
   4   2   5       42.63       40.01      4.06 o
   5   2   5        1.57        5.18      1.53 o
   6   2   5       23.54       21.99      2.63 o
   7   2   5        3.02        3.06      2.02 o
   8   2   5       35.14       31.63      8.02 o
   9   2   5       33.14       32.24      3.81 o
  10   2   5       13.76       13.84      2.74 o
 -13   3   5        0.33        1.55      2.05 o
 -12   3   5       62.98       62.27      5.13 o
 -11   3   5        5.33        3.97      2.98 o
 -10   3   5        1.84        5.60      2.02 o
  -9   3   5        0.03        1.17      2.19 o
  -8   3   5       94.84       99.84      7.02 o
  -7   3   5        6.46        5.97      2.65 o
  -6   3   5      230.75      240.34      8.22 o
  -5   3   5       34.66       32.69      2.68 o
  -4   3   5      829.46      900.04     15.07 o
  -3   3   5        0.59        1.28      0.77 o
  -2   3   5      314.22      350.59      7.68 o
  -1   3   5       88.74       65.16      3.68 o
   0   3   5       58.38       56.60      3.51 o
   1   3   5      201.78      205.65      5.79 o
   2   3   5      590.67      574.33     14.11 o
   3   3   5      432.37      419.56     18.00 o
   4   3   5       75.46       81.03      6.71 o
   5   3   5      321.15      304.08      7.78 o
   6   3   5        5.64        7.14      2.55 o
   7   3   5        0.24        1.01      1.73 o
   8   3   5       42.91       40.93      3.51 o
   9   3   5        3.17        5.24      2.75 o
 -13   4   5        0.34        7.37      2.12 o
 -12   4   5      203.80      221.35      6.40 o
 -11   4   5       10.68       10.17      2.16 o
 -10   4   5        0.06        4.34      1.11 o
  -9   4   5        8.05       11.12      2.19 o
  -8   4   5        0.03        2.23      1.70 o
  -7   4   5       11.09       15.50      2.53 o
  -6   4   5        3.44        2.68      0.94 o
  -5   4   5      783.84      862.07     10.11 o
  -4   4   5       70.31       70.93      3.60 o
  -3   4   5       19.80       21.48      1.95 o
  -2   4   5      144.86      142.57      5.86 o
  -1   4   5       22.36       16.84      2.42 o
   0   4   5      153.69      146.85      4.60 o
   1   4   5      136.08      111.61      4.22 o
   2   4   5      236.61      210.05      7.99 o
   3   4   5      260.77      250.52     47.87 o
   4   4   5       26.54       25.27      4.45 o
   5   4   5      485.91      488.20     24.51 o
   6   4   5      402.16      404.42     11.31 o
   7   4   5       35.55       30.49      3.78 o
   8   4   5       68.98       49.53      4.69 o
   9   4   5        0.54        8.62      3.72 o
 -12   5   5      307.07      326.06      6.81 o
 -11   5   5       41.89       38.20      4.32 o
 -10   5   5       32.16       29.89      3.82 o
  -9   5   5       20.61       16.07      5.28 o
  -8   5   5        4.41        3.80      1.80 o
  -7   5   5       26.30       21.26      2.81 o
  -6   5   5      105.48      115.52      6.77 o
  -5   5   5       11.80        9.57      2.24 o
  -4   5   5      128.67      136.48      6.32 o
  -3   5   5      129.38      133.79      4.30 o
  -2   5   5      407.47      429.29      6.65 o
  -1   5   5       12.87       11.18      1.64 o
   0   5   5      303.39      303.21      5.36 o
   1   5   5      216.64      205.58      4.54 o
   3   5   5       13.13        7.24      1.64 o
   4   5   5      294.93      326.72     31.60 o
   5   5   5     1057.41     1154.73     39.37 o
   6   5   5      164.97      169.64     12.32 o
   7   5   5       93.29       93.46      9.28 o
   8   5   5        0.02        1.54      1.75 o
   9   5   5        1.07        1.08      3.05 o
 -12   6   5      413.02      461.89     16.28 o
 -11   6   5       87.10       88.34      6.45 o
 -10   6   5       10.33       11.83      2.31 o
  -9   6   5        3.43        5.84      6.69 o
  -8   6   5       73.93       83.68      5.70 o
  -7   6   5        0.35        0.33      1.27 o
  -6   6   5       12.43       10.59      2.58 o
  -5   6   5       13.83       16.37      3.39 o
  -4   6   5       65.32       57.71      6.38 o
  -3   6   5       23.50       17.93      2.35 o
  -2   6   5       11.56        8.66      2.01 o
  -1   6   5      444.71      490.04      7.93 o
   0   6   5        0.65       -0.56      1.82 o
   1   6   5       29.95       30.31      2.95 o
   2   6   5     1644.65     1673.26     33.71 o
   3   6   5       66.82       66.02      2.47 o
   4   6   5        7.70        8.55      2.90 o
   5   6   5      626.70      639.80     18.86 o
   6   6   5      329.47      316.84     22.50 o
   7   6   5       24.93       27.08      4.27 o
   8   6   5      117.16       98.37      9.63 o
 -11   7   5      160.50      154.27      6.20 o
 -10   7   5        6.86        7.44      3.96 o
  -9   7   5      147.11      157.85      6.64 o
  -8   7   5       26.57       21.67      5.46 o
  -7   7   5       28.61       28.27      2.69 o
  -6   7   5       42.62       41.27      4.20 o
  -5   7   5        0.43       -2.32      2.39 o
  -4   7   5       25.25       23.44      3.41 o
  -3   7   5       14.63       11.98      2.16 o
  -2   7   5        0.01        2.76      3.31 o
  -1   7   5     1705.30     1635.67     20.16 o
   0   7   5        6.72        6.85      1.99 o
   1   7   5      102.90       95.30      3.46 o
   2   7   5      657.65      655.10     11.85 o
   3   7   5       38.93       40.74      3.59 o
   4   7   5       68.68       73.21     15.89 o
   5   7   5       20.10       19.52      3.78 o
   6   7   5      373.71      406.94     10.79 o
   7   7   5        0.77        4.01      2.10 o
   8   7   5       75.27       76.13      8.00 o
 -11   8   5       22.05       38.85      4.77 o
 -10   8   5        6.33       11.63      8.89 o
  -9   8   5       27.20       28.52     11.24 o
  -8   8   5       12.20        9.58      4.09 o
  -7   8   5       40.03       40.02      7.07 o
  -6   8   5       11.75       13.14      2.38 o
  -5   8   5      356.90      371.97      9.67 o
  -4   8   5        4.33        6.67      2.31 o
  -3   8   5       99.55       82.59      3.44 o
  -2   8   5        3.54        7.09      1.59 o
  -1   8   5       35.07       53.24      3.45 o
   0   8   5       12.60        7.29      3.11 o
   1   8   5       25.55       25.69      3.19 o
   2   8   5        1.34        2.76      3.15 o
   3   8   5        4.34        5.81      1.88 o
   4   8   5        6.31        6.39      7.17 o
   5   8   5        2.28        5.11      3.20 o
   6   8   5        5.67        6.53      3.46 o
   7   8   5        0.00       10.18      3.41 o
 -10   9   5        7.85       11.39      6.77 o
  -9   9   5        3.19       12.79      3.90 o
  -8   9   5        3.46        8.38      3.53 o
  -7   9   5       12.21        9.73      2.65 o
  -6   9   5       44.68       40.75      5.01 o
  -5   9   5        4.62        5.13      2.46 o
  -4   9   5       10.97       10.60      2.46 o
  -3   9   5       97.60       84.49      4.23 o
  -2   9   5        0.00        6.70      1.80 o
  -1   9   5      709.26      662.53     14.82 o
   0   9   5       44.10       42.89      3.68 o
   1   9   5        4.22        7.37      2.48 o
   2   9   5       33.72       23.52      3.61 o
   3   9   5        2.11        1.33      1.36 o
   4   9   5       15.59       16.51      3.57 o
   5   9   5       15.31       15.00      3.94 o
   6   9   5        8.36        5.50      3.28 o
  -9  10   5       19.58       26.84      6.70 o
  -8  10   5       34.69       33.60     12.00 o
  -7  10   5        2.64        3.14      1.61 o
  -6  10   5       40.36       40.89      2.97 o
  -5  10   5        7.42       12.05      2.69 o
  -4  10   5       33.30       31.70      3.92 o
  -3  10   5        9.95       11.43      3.18 o
  -2  10   5       11.92       11.28      4.37 o
  -1  10   5       43.11       37.22      3.60 o
   0  10   5       16.70       18.01      2.90 o
   1  10   5       13.27       12.21      4.52 o
   2  10   5      220.50      205.35      5.34 o
   3  10   5       30.27       31.00      2.84 o
   4  10   5        0.46        1.41      3.16 o
   5  10   5      112.24      121.23      6.72 o
  -8  11   5       30.00       33.35      7.95 o
  -7  11   5       19.50       15.18      4.00 o
  -6  11   5       11.34       10.65      5.29 o
  -5  11   5        2.50        6.21      2.01 o
  -4  11   5       38.62       42.60      4.24 o
  -3  11   5       12.34        8.57      1.92 o
  -2  11   5       82.42       79.47      4.40 o
  -1  11   5        0.65        3.45      1.84 o
   0  11   5       24.05       22.82      5.57 o
   1  11   5       12.55       15.32      4.20 o
   2  11   5       30.93       28.57      3.34 o
   3  11   5       51.60       66.47      4.63 o
   4  11   5       33.70       25.68      4.81 o
  -6  12   5       39.94       33.98      5.46 o
  -5  12   5      367.56      370.37     15.73 o
  -4  12   5       10.30       17.41      2.90 o
  -3  12   5       40.94       53.40      4.75 o
  -2  12   5       12.24       13.24      2.73 o
  -1  12   5        0.93        4.63      2.01 o
   0  12   5        0.60        3.18      2.11 o
   1  12   5       15.34       18.13      3.10 o
   2  12   5        0.26        4.32      2.50 o
 -13   0   6        5.65       19.12      6.96 o
 -12   0   6       57.87       79.24      9.17 o
 -11   0   6      752.26      817.49     17.82 o
 -10   0   6        8.22       12.25      5.19 o
  -9   0   6       13.01       11.05      4.58 o
  -8   0   6        1.29       -0.56      4.30 o
  -7   0   6       26.51       26.61      2.45 o
  -6   0   6        0.00        4.80      6.44 o
  -5   0   6       17.50       14.40      2.83 o
  -4   0   6        0.50        2.19      0.59 o
  -3   0   6       85.63       89.69      6.32 o
  -2   0   6      104.18       92.51      6.54 o
  -1   0   6      122.49      150.55     14.62 o
   0   0   6      100.78       97.63      3.41 o
   1   0   6      325.33      331.91      6.00 o
   2   0   6      162.52      193.27     23.67 o
   3   0   6      106.31      127.16     18.31 o
   4   0   6       36.58       28.72      2.13 o
   5   0   6      277.41      289.35     20.50 o
   6   0   6      608.57      640.39     58.61 o
   7   0   6       37.51       52.79      8.26 o
   8   0   6       32.91       43.36      7.44 o
   9   0   6      117.02      128.36     16.78 o
 -13   1   6        0.09        0.82      2.85 o
 -12   1   6        6.98        5.78      3.04 o
 -11   1   6        3.75        8.18      3.42 o
 -10   1   6       28.63       28.23      5.97 o
  -9   1   6        6.03        6.66      2.66 o
  -8   1   6      161.47      164.25      9.73 o
  -7   1   6        0.38        7.92      2.62 o
  -6   1   6       77.53       64.29      3.42 o
  -5   1   6       36.19       32.27      3.18 o
  -4   1   6      132.81      123.39      3.03 o
  -3   1   6       22.23       23.84      1.80 o
  -2   1   6       92.41       94.97      4.76 o
  -1   1   6      478.87      494.06      5.24 o
   0   1   6      268.46      241.87      6.27 o
   1   1   6        0.28        1.38      1.18 o
   2   1   6       49.01       44.10      3.77 o
   3   1   6       19.65        7.64      3.70 o
   4   1   6       11.72        9.22      2.50 o
   5   1   6        6.87        6.02      1.56 o
   6   1   6       20.17       17.63      3.68 o
   7   1   6        2.08        5.80      9.63 o
   8   1   6        4.35        7.37      2.53 o
   9   1   6       22.01       23.05      3.71 o
 -13   2   6        0.05        4.27      2.49 o
 -12   2   6        0.96        6.35      2.20 o
 -11   2   6      148.70      143.80      4.92 o
 -10   2   6        7.40        7.63      1.92 o
  -9   2   6       45.71       51.40      3.83 o
  -8   2   6       42.36       42.13      3.23 o
  -7   2   6      198.18      194.74      6.95 o
  -6   2   6       42.35       45.02      4.55 o
  -5   2   6      243.23      255.68      5.45 o
  -4   2   6        0.75        3.83      1.27 o
  -3   2   6       90.16       96.09      4.47 o
  -2   2   6      311.32      302.72      8.13 o
  -1   2   6       27.86       21.65      2.06 o
   0   2   6      475.73      457.54      5.56 o
   1   2   6       32.77       32.93      2.51 o
   2   2   6      193.91      186.04      6.36 o
   3   2   6      105.79       91.22      5.33 o
   4   2   6        2.65        3.72      2.69 o
   5   2   6        1.71        0.88      1.56 o
   6   2   6      171.53      153.35      7.00 o
   7   2   6       20.87       22.21      3.20 o
   8   2   6        0.78        3.76      1.89 o
   9   2   6       13.38        9.79      2.39 o
 -13   3   6        5.76        8.83      2.58 o
 -12   3   6       10.40        6.61      2.47 o
 -11   3   6        4.32        3.88      1.87 o
 -10   3   6       13.09       14.19      3.60 o
  -9   3   6       39.77       41.94      3.90 o
  -8   3   6      621.74      666.16     12.67 o
  -7   3   6      241.57      238.03      9.16 o
  -6   3   6      211.25      218.94      7.59 o
  -5   3   6        8.14        3.31      1.70 o
  -4   3   6      125.07      124.81      3.98 o
  -3   3   6       46.91       47.40      3.46 o
  -2   3   6        0.20        2.66      1.73 o
  -1   3   6      571.51      578.88      7.23 o
   0   3   6      157.97      147.19      4.70 o
   1   3   6       14.98       12.34      1.51 o
   2   3   6     1179.46     1334.61     18.90 o
   3   3   6       34.87       35.12      4.15 o
   4   3   6       80.05       78.49      4.84 o
   5   3   6       37.88       34.20      3.53 o
   6   3   6       16.91       15.41      2.58 o
   7   3   6       10.99       15.67      4.03 o
   8   3   6        7.18       10.21      3.01 o
 -12   4   6        0.83        4.40      2.61 o
 -11   4   6        5.11        5.27      1.44 o
 -10   4   6        5.34        9.44      2.45 o
  -9   4   6        4.99        7.70      2.03 o
  -8   4   6       50.86       47.10      4.58 o
  -7   4   6      110.06       89.49     10.28 o
  -6   4   6       10.78        7.77      3.41 o
  -5   4   6      393.40      425.08      8.47 o
  -4   4   6       59.52       58.30      2.49 o
  -3   4   6      214.03      211.15      4.64 o
  -2   4   6        0.15        2.14      1.18 o
  -1   4   6      433.18      427.62      6.56 o
   0   4   6       96.21       91.23      5.98 o
   1   4   6      242.04      253.09      6.82 o
   2   4   6     1542.35     1660.89     30.52 o
   3   4   6      378.21      401.05     18.86 o
   4   4   6       70.38       75.13      5.79 o
   5   4   6        9.93       10.26      4.40 o
   6   4   6       46.17       40.61      4.27 o
   7   4   6       28.99       31.09      3.25 o
   8   4   6        0.24        7.06      2.42 o
 -12   5   6        9.39        8.97      2.46 o
 -11   5   6       30.40       29.27      3.36 o
 -10   5   6        1.64        0.58      2.08 o
  -9   5   6       10.33       10.24      2.00 o
  -8   5   6      199.82      201.98      7.64 o
  -7   5   6       22.50       22.39      5.82 o
  -6   5   6       11.23       10.37      1.99 o
  -5   5   6        6.39        5.27      2.77 o
  -4   5   6        4.27        6.28      2.58 o
  -3   5   6        6.43       12.30      1.92 o
  -2   5   6        0.07        5.29      2.48 o
  -1   5   6      530.67      517.41     13.81 o
   0   5   6       23.63       21.19      2.24 o
   1   5   6        0.24        2.21      2.37 o
   2   5   6      655.35      643.51     20.81 o
   4   5   6       62.90       67.44      5.94 o
   5   5   6      228.50      200.89     26.19 o
   6   5   6       53.68       46.11      6.62 o
   7   5   6       13.34        7.94      2.54 o
   8   5   6       14.42       18.03      3.29 o
 -12   6   6       27.53       18.61      2.47 o
 -11   6   6        9.21        5.70      4.31 o
 -10   6   6       25.02       24.32      5.06 o
  -9   6   6       18.52       24.70      3.48 o
  -8   6   6       48.66       38.20      5.82 o
  -7   6   6        6.58        5.58      4.83 o
  -6   6   6        0.45        2.25      1.73 o
  -5   6   6       26.09       23.67      2.40 o
  -4   6   6      365.63      305.31      8.96 o
  -3   6   6       20.99       18.17      3.64 o
  -2   6   6      204.26      177.55      5.54 o
  -1   6   6     1524.12     1559.62     26.82 o
   0   6   6      171.59      168.70      9.94 o
   1   6   6      144.33      148.95      3.89 o
   2   6   6      153.77      148.44      4.77 o
   3   6   6      155.04      153.72      7.31 o
   4   6   6       17.97       18.75      3.92 o
   5   6   6        0.15        3.81      1.88 o
   6   6   6        1.51       10.12      4.72 o
   7   6   6        5.13        9.78      2.74 o
 -11   7   6        9.93        8.13      2.64 o
 -10   7   6       22.66       17.41      3.45 o
  -9   7   6       19.60       11.98      4.05 o
  -8   7   6       33.90       33.00      5.59 o
  -7   7   6       39.72       36.65      3.73 o
  -6   7   6       64.04       58.14      7.35 o
  -5   7   6       12.82       12.57      2.10 o
  -4   7   6       15.03       28.78      5.23 o
  -3   7   6       23.36       24.67      2.55 o
  -2   7   6       78.89       80.60      4.19 o
  -1   7   6      768.35      846.84     19.28 o
   0   7   6       58.12       59.00      3.34 o
   1   7   6       35.05       27.88      2.26 o
   2   7   6       28.70       26.53      2.96 o
   3   7   6       68.18       45.21      5.71 o
   4   7   6        1.70        5.01      3.87 o
   5   7   6        8.50       12.69      5.05 o
   6   7   6       10.78       11.73      2.85 o
   7   7   6        6.80        6.92      3.90 o
 -10   8   6        4.53       11.98      3.93 o
  -9   8   6       47.42       43.97      5.45 o
  -8   8   6        0.10        7.09      3.54 o
  -7   8   6       26.50       22.71      5.41 o
  -6   8   6       99.51       93.81      4.57 o
  -5   8   6        0.49        2.81      1.93 o
  -4   8   6     1848.10     1987.45     34.19 o
  -3   8   6        0.64        0.97      1.97 o
  -2   8   6       61.76       51.54      2.73 o
  -1   8   6      917.98      917.77     14.53 o
   0   8   6       63.64       61.50      4.40 o
   1   8   6       28.77       35.06      4.44 o
   2   8   6       71.34       75.08      4.86 o
   3   8   6       15.88       20.72      5.03 o
   4   8   6        0.83        5.11      2.85 o
   5   8   6        0.29       11.31      3.11 o
   6   8   6       19.02       11.68      6.05 o
  -9   9   6        7.07        8.21      3.96 o
  -8   9   6       17.91       19.85      5.83 o
  -7   9   6       44.52       34.18      4.21 o
  -6   9   6       22.50       21.78      4.91 o
  -5   9   6        6.58       11.70      4.43 o
  -4   9   6      171.72      176.66      8.51 o
  -3   9   6       17.55       14.38      2.41 o
  -2   9   6        2.98       10.40      2.29 o
  -1   9   6       49.47       40.03      3.19 o
   0   9   6        0.85        2.05      2.27 o
   1   9   6        4.19        5.83      4.42 o
   2   9   6        2.60        1.59      1.15 o
   3   9   6      135.37      144.62     17.17 o
   4   9   6        0.04        0.56      4.20 o
   5   9   6       76.07       67.21      5.96 o
  -8  10   6      162.30      194.25     16.63 o
  -7  10   6        4.51        7.34      3.54 o
  -6  10   6        0.15        5.44      1.97 o
  -5  10   6       15.03       14.21      2.18 o
  -4  10   6      212.79      211.48      7.15 o
  -3  10   6       57.54       46.58      3.05 o
  -2  10   6        6.66        6.78      1.43 o
  -1  10   6        0.20        3.02      2.19 o
   0  10   6       18.71       15.55      2.80 o
   1  10   6       78.28       77.51      3.87 o
   2  10   6       19.69       24.71      4.41 o
   3  10   6       27.46       18.64      4.34 o
   4  10   6        0.08        1.25      3.52 o
  -7  11   6       29.97       28.18      5.55 o
  -6  11   6        2.21        8.49      3.56 o
  -5  11   6       89.80       99.48      4.24 o
  -4  11   6        1.49        6.23      1.71 o
  -3  11   6        3.22        6.32      3.44 o
  -2  11   6        1.29        5.57      2.56 o
  -1  11   6       24.65       16.54      3.02 o
   0  11   6        1.39        6.45      2.07 o
   1  11   6        1.13        5.01      3.68 o
   2  11   6      148.66      196.58     12.29 o
  -4  12   6        1.99        7.53      2.42 o
  -3  12   6        9.24        9.53      2.38 o
  -2  12   6       22.61       22.98      2.57 o
  -1  12   6        6.78        5.89      5.39 o
   0  12   6       54.82       57.06      4.20 o
 -13   1   7        2.27        2.03      2.28 o
 -12   1   7        7.28        7.88      2.39 o
 -11   1   7        1.01        4.99      2.09 o
 -10   1   7       13.18       14.61      3.09 o
  -9   1   7        0.82        6.18      4.79 o
  -8   1   7        0.91        0.67      1.56 o
  -7   1   7       13.16       14.58      2.03 o
  -6   1   7       16.76       15.41      3.35 o
  -5   1   7      252.56      238.47      3.62 o
  -4   1   7      281.04      268.43     13.89 o
  -3   1   7      700.20      721.17     10.70 o
  -2   1   7       54.73       69.70      4.93 o
  -1   1   7      132.02      133.36      4.62 o
   0   1   7       19.69       15.41      1.51 o
   1   1   7        8.87       12.70      1.66 o
   2   1   7      134.76      125.87      6.51 o
   3   1   7      332.89      293.46     12.67 o
   4   1   7       10.46        8.23      1.30 o
   5   1   7       22.61       15.55      2.65 o
   6   1   7      153.45      147.71      5.83 o
   7   1   7       57.88       51.78      5.11 o
   8   1   7       10.94       13.23      3.34 o
 -13   2   7        2.84        5.95      2.28 o
 -12   2   7        0.41        3.83      2.16 o
 -11   2   7      106.01      110.25      5.72 o
 -10   2   7        6.01        6.42      2.34 o
  -9   2   7       49.61       40.65      3.73 o
  -8   2   7       32.52       34.89      2.95 o
  -7   2   7       89.51       93.70      6.53 o
  -6   2   7       56.05       51.84      3.93 o
  -5   2   7       31.26       30.54      1.99 o
  -4   2   7      847.96      918.20     11.61 o
  -3   2   7      326.65      325.50      8.61 o
  -2   2   7      126.33      130.97      7.14 o
  -1   2   7     1500.01     1567.89     25.39 o
   0   2   7       52.33       57.81      5.02 o
   1   2   7       72.60       62.63      2.89 o
   2   2   7       68.28       68.91      3.76 o
   3   2   7      272.87      233.93     11.54 o
   4   2   7       22.89       27.63      6.66 o
   5   2   7       10.34        7.38      1.70 o
   6   2   7       29.15       33.63      5.05 o
   7   2   7       10.98       13.86      2.54 o
   8   2   7        9.33        8.25      5.18 o
 -12   3   7        0.21        8.20      3.10 o
 -11   3   7       20.38       15.82      4.59 o
 -10   3   7       28.97       22.04      3.07 o
  -9   3   7        2.90        3.88      1.72 o
  -8   3   7      263.46      265.23     17.06 o
  -7   3   7        1.12        4.12      1.83 o
  -6   3   7      160.68      154.62      8.65 o
  -5   3   7        3.30        7.33      1.83 o
  -4   3   7       13.61       10.51      1.26 o
  -3   3   7       83.84       81.47      4.91 o
  -2   3   7      137.03      139.05      4.56 o
  -1   3   7     1409.80     1510.63     20.00 o
   0   3   7      682.54      623.63      9.42 o
   1   3   7      151.29      138.89      4.86 o
   2   3   7       19.27       14.23      2.20 o
   3   3   7       11.74        5.67      2.18 o
   4   3   7        7.12       12.73      2.91 o
   5   3   7       10.62        7.53      2.54 o
   6   3   7        7.79       11.18      2.39 o
   7   3   7       11.27       13.05      2.87 o
 -12   4   7       21.49       19.22      3.41 o
 -11   4   7      212.93      218.09     10.93 o
 -10   4   7       61.24       56.09      5.11 o
  -9   4   7       84.35       96.65      5.88 o
  -8   4   7        0.93        0.96      2.88 o
  -7   4   7        0.00        2.44      2.40 o
  -6   4   7        0.23        0.37      1.98 o
  -5   4   7       89.12       93.72      4.16 o
  -4   4   7       58.56       61.05      3.21 o
  -3   4   7        3.21        6.26      1.92 o
  -2   4   7        0.36        2.36      4.92 o
  -1   4   7      973.19      984.48     13.88 o
   0   4   7       82.11       75.10      4.13 o
   1   4   7      116.13      107.42      6.25 o
   2   4   7      145.02      140.83     10.91 o
   3   4   7      193.17      182.23      8.85 o
   4   4   7       59.85       56.71      4.20 o
   5   4   7       14.40       15.36      2.36 o
   6   4   7       40.23       41.95      5.92 o
   7   4   7       59.39       75.29      9.19 o
 -12   5   7        6.28        9.23      2.66 o
 -11   5   7      102.45       94.12      7.66 o
 -10   5   7       68.33       58.43      5.56 o
  -9   5   7        8.72        9.89      2.52 o
  -8   5   7       61.94       63.63      5.87 o
  -7   5   7       40.64       38.30      3.62 o
  -6   5   7       20.44       24.06      2.77 o
  -5   5   7       10.20        4.91      3.64 o
  -4   5   7      103.55       96.46      3.89 o
  -3   5   7        1.67        3.35      1.52 o
  -2   5   7       98.65      101.00      4.87 o
  -1   5   7      185.72      174.77      6.14 o
   0   5   7      415.62      405.12      8.89 o
   1   5   7        0.53        1.34      2.92 o
   2   5   7       28.37       34.11      4.37 o
   3   5   7       59.74       60.82      5.26 o
   4   5   7       32.43       30.05      4.98 o
   5   5   7        3.56        3.89      1.70 o
   6   5   7      375.44      371.01      8.24 o
   7   5   7       38.88       48.95      8.21 o
 -11   6   7       23.34       18.11      2.75 o
 -10   6   7        1.48        2.61      1.92 o
  -9   6   7       35.60       30.82      3.55 o
  -8   6   7        8.92        9.92      4.93 o
  -7   6   7      216.76      205.94      6.50 o
  -6   6   7       10.95        7.50      1.81 o
  -5   6   7        2.99        4.38      2.23 o
  -4   6   7      177.84      182.59      8.14 o
  -3   6   7        2.09        6.38      3.70 o
  -2   6   7        3.62        5.29      2.94 o
  -1   6   7        0.33        4.90      3.00 o
   0   6   7      165.51      152.64      4.76 o
   1   6   7        2.73        6.37      3.39 o
   2   6   7       19.71       19.61      4.11 o
   3   6   7        0.02        6.71      2.52 o
   4   6   7        1.95        4.58      3.50 o
   5   6   7       38.44       43.93      3.94 o
   6   6   7        2.01        6.28      1.93 o
 -10   7   7       17.16       11.90      5.15 o
  -9   7   7       31.16       27.12      4.22 o
  -8   7   7       11.93        7.21      4.51 o
  -7   7   7      478.82      453.66     15.00 o
  -6   7   7       20.58       19.06      2.55 o
  -5   7   7      103.92       91.93      5.52 o
  -4   7   7     1369.54     1372.25     25.10 o
  -3   7   7      190.78      177.72      5.39 o
  -2   7   7       65.91       59.03      6.40 o
  -1   7   7       23.08       19.48      2.79 o
   0   7   7        9.68        8.00      1.82 o
   1   7   7        5.21        8.37      2.16 o
   2   7   7       71.77       60.68      5.90 o
   3   7   7       44.82       47.36      8.20 o
   4   7   7        0.03       14.52      3.23 o
   5   7   7       17.17       16.37      2.85 o
 -10   8   7        1.50       11.28      5.73 o
  -9   8   7       14.27       10.87      3.36 o
  -8   8   7        8.18       13.01      7.37 o
  -7   8   7       87.98       92.49      9.57 o
  -6   8   7       11.63        9.86      1.94 o
  -5   8   7       26.14       21.40      2.81 o
  -4   8   7      261.52      296.08      6.76 o
  -3   8   7       55.99       57.81      4.51 o
  -2   8   7       92.26       93.30      4.19 o
  -1   8   7        3.27        3.59      1.45 o
   0   8   7       80.85       74.72      4.24 o
   1   8   7        0.96        1.47      2.76 o
   2   8   7        9.34       14.41      3.14 o
   3   8   7        1.55        3.08      8.21 o
   4   8   7       21.95       18.55      3.55 o
   5   8   7        1.13       12.94      2.76 o
  -9   9   7        5.69        6.79      3.98 o
  -8   9   7        6.58       12.44      4.19 o
  -7   9   7      679.93      583.88     67.34 o
  -6   9   7        5.46        8.38      1.78 o
  -5   9   7       39.67       37.24      3.47 o
  -4   9   7      247.13      216.97      6.98 o
  -3   9   7       13.63       13.01      2.18 o
  -2   9   7        0.48        3.43      1.39 o
  -1   9   7       68.22       65.80      5.84 o
   0   9   7       21.37       18.31      2.27 o
   1   9   7        2.84        8.63      1.74 o
   2   9   7        5.72        8.16      3.80 o
   3   9   7        2.29        9.21      4.00 o
   4   9   7       14.26        6.79      4.18 o
  -7  10   7      260.81      236.70     13.77 o
  -6  10   7        0.73        2.90      3.42 o
  -5  10   7       16.54       12.98      2.18 o
  -4  10   7        1.23        4.18      2.20 o
  -3  10   7       28.65       25.45      2.83 o
  -2  10   7        1.43        8.11      2.27 o
  -1  10   7       11.29       15.11      2.10 o
   0  10   7       19.38       16.67      5.09 o
   1  10   7        3.68        7.65      4.16 o
   2  10   7       29.30       33.01      5.37 o
  -5  11   7        0.31        7.49      3.31 o
  -4  11   7       15.69       18.87      2.15 o
  -3  11   7       19.85       17.81      3.44 o
  -2  11   7        0.33        0.89      1.45 o
  -1  11   7       13.12       14.85      2.45 o
   0  11   7       77.83       86.33      6.72 o
 -12   0   8        2.27        1.25      2.09 o
 -11   0   8        0.31        1.20      1.99 o
 -10   0   8       20.10       16.48      2.58 o
  -9   0   8        7.26        4.80      1.93 o
  -8   0   8      329.49      364.99      9.92 o
  -7   0   8     1205.76     1181.99     31.31 o
  -5   0   8        0.32        5.94      5.84 o
  -4   0   8      814.63      853.32     54.45 o
  -3   0   8       18.58       18.76      3.14 o
  -2   0   8        0.47        4.32      2.13 o
  -1   0   8        6.14        8.74      1.74 o
   0   0   8       89.76       65.75      7.85 o
   1   0   8        0.33        0.43      1.06 o
   2   0   8        6.31        6.24      1.12 o
   3   0   8      212.55      189.22     11.08 o
   4   0   8       40.70       40.56      4.68 o
   5   0   8       30.20       29.23      7.66 o
   6   0   8       68.31       65.35      4.92 o
 -12   1   8        2.33        7.88      2.73 o
 -11   1   8       60.85       72.76      5.64 o
 -10   1   8       10.97       13.59      2.87 o
  -9   1   8       68.60       66.61      4.90 o
  -8   1   8        0.60        4.02      3.13 o
  -7   1   8       60.02       57.96      4.36 o
  -6   1   8       10.82        5.26      1.92 o
  -5   1   8      101.23       86.15     11.11 o
  -4   1   8      761.10      831.06     14.76 o
  -3   1   8       99.36      101.05      4.89 o
  -2   1   8      136.00      146.94      9.20 o
  -1   1   8       53.06       38.69      2.85 o
   0   1   8      124.92       95.06      5.20 o
   1   1   8       16.74       12.34      2.61 o
   2   1   8       46.14       45.85      3.41 o
   3   1   8        2.15        6.45      1.13 o
   4   1   8       19.46       13.94      2.16 o
   5   1   8        6.27        4.32      2.69 o
   6   1   8       10.16       11.93      2.69 o
 -12   2   8        3.82       10.24      3.42 o
 -11   2   8       14.19       15.94      3.87 o
 -10   2   8        2.00        1.08      1.71 o
  -9   2   8        1.06        0.83      3.06 o
  -8   2   8        8.70       10.30      4.92 o
  -7   2   8      174.35      173.80      8.01 o
  -6   2   8      178.57      179.41     10.15 o
  -5   2   8        0.10        0.25      2.54 o
  -4   2   8      931.80      991.04     14.86 o
  -3   2   8       59.62       54.73      3.66 o
  -2   2   8       63.33       62.52      3.69 o
  -1   2   8      161.98      143.81      7.65 o
   0   2   8       28.26       17.44      2.73 o
   1   2   8       35.70       31.91      1.88 o
   2   2   8        0.07        5.12      1.36 o
   3   2   8       64.31       56.79      4.23 o
   4   2   8       29.58       31.35      3.13 o
   5   2   8       18.73       16.58      3.84 o
   6   2   8       16.34       14.93      2.60 o
 -12   3   8       21.77       23.75      4.97 o
 -11   3   8       19.10       22.85      9.65 o
 -10   3   8        2.21        3.81      1.80 o
  -9   3   8       20.46       14.77      2.47 o
  -8   3   8       18.17       18.48      3.75 o
  -7   3   8       99.29      104.87      5.09 o
  -6   3   8        4.22        4.70      3.23 o
  -5   3   8       40.91       41.75      5.12 o
  -4   3   8      882.70      950.04     18.38 o
  -3   3   8       93.42      102.21      4.93 o
  -2   3   8       82.79       81.19      6.38 o
  -1   3   8       20.30       20.99      2.64 o
   0   3   8      698.43      654.28     19.50 o
   1   3   8        5.77        5.28      1.15 o
   2   3   8       11.57       11.00      2.27 o
   3   3   8        1.24        2.18      2.03 o
   4   3   8       18.34       15.75      3.03 o
   5   3   8        1.05        1.15      2.51 o
   6   3   8        1.06        4.04      1.84 o
 -11   4   8       57.08       49.41      5.11 o
 -10   4   8       67.38       73.72      4.77 o
  -9   4   8       20.49       18.37      2.60 o
  -8   4   8        8.77        8.37      2.29 o
  -7   4   8        8.00        9.34      2.42 o
  -6   4   8        2.83        4.15      1.07 o
  -5   4   8       52.03       50.44      4.10 o
  -4   4   8      122.39      122.30      6.24 o
  -3   4   8      657.68      679.55     18.26 o
  -2   4   8       17.33       11.76      2.12 o
  -1   4   8        0.28        3.69      2.84 o
   0   4   8        6.22        5.65      1.27 o
   1   4   8       22.56       19.09      2.75 o
   2   4   8        6.12        5.22      1.64 o
   3   4   8      256.44      276.30     15.32 o
   4   4   8        5.67       15.71      3.26 o
   5   4   8       80.26       77.46      7.51 o
   6   4   8       28.73       45.14     12.13 o
 -11   5   8       12.28        9.17      2.14 o
 -10   5   8      134.75      117.66      6.19 o
  -9   5   8        7.16        5.69      2.41 o
  -8   5   8       34.16       32.87      3.77 o
  -7   5   8       49.76       52.43      4.75 o
  -6   5   8       36.55       28.10      2.51 o
  -5   5   8        3.14        7.84      3.52 o
  -4   5   8        1.72        3.53      1.31 o
  -3   5   8        3.85        6.57      3.46 o
  -2   5   8       12.46        8.62      3.15 o
  -1   5   8        0.22        1.68      1.09 o
   0   5   8       14.24        8.59      1.75 o
   1   5   8        1.93        1.15      0.91 o
   2   5   8       34.33       34.35      4.11 o
   3   5   8       21.40       22.33      5.37 o
   4   5   8      117.76      134.62      8.12 o
   5   5   8        2.10        4.25      2.43 o
 -10   6   8       68.93       55.61      4.58 o
  -9   6   8       17.58       20.08      6.09 o
  -8   6   8        5.65        4.22      2.09 o
  -7   6   8      174.70      163.19      6.38 o
  -6   6   8       16.96       11.95      3.75 o
  -5   6   8       43.54       43.71      3.21 o
  -4   6   8        9.64       11.59      2.25 o
  -3   6   8       29.72       24.73      3.05 o
  -2   6   8        0.70        2.76      2.18 o
  -1   6   8      196.73      201.28      7.72 o
   0   6   8       15.92       15.48      2.20 o
   1   6   8       84.74       87.98     10.50 o
   2   6   8        1.06        5.61      2.85 o
   3   6   8      193.52      220.47      8.45 o
   4   6   8       12.81       12.33      5.14 o
   5   6   8      103.94      110.75      7.24 o
 -10   7   8       40.39       29.54      5.44 o
  -9   7   8       11.59       18.92      4.31 o
  -8   7   8        0.10        2.10      6.89 o
  -7   7   8       59.81       69.61      7.19 o
  -6   7   8        1.72        4.00      1.98 o
  -5   7   8       33.32       28.98      3.03 o
  -4   7   8        6.66        3.40      3.21 o
  -3   7   8       40.11       31.53      3.96 o
  -2   7   8        4.22        6.20      1.86 o
  -1   7   8        0.04        0.95      1.12 o
   0   7   8       15.25       19.48      2.80 o
   1   7   8        7.52       10.88      4.77 o
   2   7   8       48.40       53.09      4.25 o
   3   7   8      310.65      383.10     10.39 o
   4   7   8      130.07      147.19     19.47 o
  -9   8   8        2.01        0.63      3.11 o
  -8   8   8       34.65       35.34      5.54 o
  -7   8   8      376.74      342.61     14.96 o
  -6   8   8       35.54       33.65      4.41 o
  -5   8   8        1.44        5.30      1.82 o
  -4   8   8       32.29       25.87      2.68 o
  -3   8   8       83.19       74.75      4.87 o
  -2   8   8        0.03        2.49      1.38 o
  -1   8   8        5.67        3.08      3.28 o
   0   8   8        0.01        0.28      0.98 o
   1   8   8       13.68       19.38      4.29 o
   2   8   8        0.86        5.14      2.51 o
   3   8   8       20.97       26.70      4.11 o
  -7   9   8      281.79      303.75     18.12 o
  -6   9   8      154.59      170.12     12.61 o
  -5   9   8       37.64       40.93      4.07 o
  -4   9   8        0.42        4.34      1.94 o
  -3   9   8        1.51        0.44      4.20 o
  -2   9   8       14.98        8.35      3.94 o
  -1   9   8        0.56        3.23      2.56 o
   0   9   8       28.57       27.59      3.10 o
   1   9   8       11.70        9.71      3.04 o
  -5  10   8       35.13       37.34      5.11 o
  -4  10   8       37.31       31.14      3.95 o
  -3  10   8      126.49      148.55     10.52 o
  -2  10   8        0.52        7.61      2.90 o
  -1  10   8       52.65       60.56      4.25 o
 -11   1   9       54.39       49.35     12.19 o
 -10   1   9      636.28      670.03     17.20 o
  -9   1   9      406.20      400.27     13.87 o
  -8   1   9        7.60       10.17      2.45 o
  -7   1   9     1335.63     1402.27     42.62 o
  -6   1   9        1.63        5.33      3.21 o
  -5   1   9       87.12       87.96      6.16 o
  -4   1   9        3.28        4.25      4.19 o
  -3   1   9       10.40       15.00      1.91 o
  -2   1   9        3.19        3.02      1.64 o
  -1   1   9        4.02        8.00      2.57 o
   0   1   9      141.76      149.51      7.92 o
   1   1   9       18.52       18.53      2.72 o
   2   1   9       60.97       67.02      3.91 o
   3   1   9       78.96       90.12      4.69 o
   4   1   9       17.61       20.66      2.90 o
   5   1   9       25.26       23.98      6.49 o
 -11   2   9       45.97       40.00      7.69 o
 -10   2   9       26.37       19.52      2.97 o
  -9   2   9       40.13       40.46      4.71 o
  -8   2   9       47.20       49.82      8.31 o
  -7   2   9      355.80      364.94     11.88 o
  -6   2   9      170.01      179.70      8.65 o
  -5   2   9       99.35       98.18      5.98 o
  -4   2   9       19.32       15.49      2.39 o
  -3   2   9      390.51      393.33     11.70 o
  -2   2   9        8.87       10.65      2.19 o
  -1   2   9       34.26       30.36      2.88 o
   0   2   9       18.15       10.62      2.07 o
   1   2   9       15.12        6.95      2.50 o
   2   2   9        0.50        5.82      2.69 o
   3   2   9        1.25        6.79      2.56 o
   4   2   9       79.11      105.12      4.63 o
   5   2   9        4.95        7.97      3.77 o
 -11   3   9        4.73        5.98      1.85 o
 -10   3   9       32.20       25.45      3.23 o
  -9   3   9        3.27        4.16      2.40 o
  -8   3   9        0.20        9.19      2.44 o
  -7   3   9       49.41       43.73      9.03 o
  -6   3   9       97.31       95.70      8.22 o
  -5   3   9        1.48        5.86      1.63 o
  -4   3   9       43.26       33.96      5.12 o
  -3   3   9       19.18       16.95      5.78 o
  -2   3   9        2.61        6.73      3.40 o
  -1   3   9        1.44        2.01      1.28 o
   0   3   9       30.83       31.98      4.16 o
   1   3   9       16.87       15.37      5.00 o
   2   3   9       23.31       29.38      3.51 o
   3   3   9        0.44        0.87      3.29 o
   4   3   9      141.80      178.87     21.23 o
 -10   4   9       32.42       29.45      4.03 o
  -9   4   9       19.05       16.32      3.32 o
  -8   4   9       14.54       11.60      2.89 o
  -7   4   9        5.84        5.44      3.54 o
  -6   4   9        1.17        1.70      3.86 o
  -5   4   9        5.66       10.26      1.99 o
  -4   4   9      166.88      180.17      8.15 o
  -3   4   9      137.64      115.38      6.64 o
  -2   4   9       84.60       74.04      6.26 o
  -1   4   9       22.38       20.16      3.01 o
   0   4   9       14.58       11.36      2.18 o
   1   4   9       55.89       56.29      6.44 o
   2   4   9       24.07       26.51      5.83 o
   3   4   9        0.68        1.58      3.49 o
   4   4   9      131.72      137.57      9.54 o
 -10   5   9        4.18        4.19      4.32 o
  -9   5   9       15.64       11.30      2.85 o
  -8   5   9       23.44       19.02      3.34 o
  -7   5   9        7.08       12.15      2.66 o
  -6   5   9      140.89      114.51      5.44 o
  -5   5   9        5.38        2.73      2.52 o
  -4   5   9       53.38       51.00      3.98 o
  -3   5   9      214.25      219.67      6.64 o
  -2   5   9       72.68       81.98      8.23 o
  -1   5   9       30.17       29.92      3.38 o
   0   5   9       78.09       85.53     16.18 o
   1   5   9        3.79        8.12      4.17 o
   2   5   9      107.65      129.08      7.96 o
   3   5   9       20.88       26.77     10.69 o
  -9   6   9       16.94        8.34      2.44 o
  -8   6   9       23.90       17.03      2.96 o
  -7   6   9        8.77        8.17      3.94 o
  -6   6   9      247.25      252.56      7.71 o
  -5   6   9        7.81        6.41      1.98 o
  -4   6   9        0.41        3.20      1.82 o
  -3   6   9        4.35        4.91      3.05 o
  -2   6   9        1.27        1.96      1.65 o
  -1   6   9       26.78       29.00      5.09 o
   0   6   9      481.69      568.60     16.69 o
   1   6   9      114.34      128.58     18.90 o
   2   6   9       42.15       56.41     18.42 o
   3   6   9       59.11       59.81      6.63 o
  -8   7   9        1.34        8.74      3.29 o
  -7   7   9        5.72       10.23      2.65 o
  -6   7   9        0.00        3.51      4.91 o
  -5   7   9        8.92        4.45      1.78 o
  -4   7   9       31.15       22.00      2.89 o
  -3   7   9        3.75        3.75      2.66 o
  -2   7   9       14.57       14.80      5.08 o
  -1   7   9       15.41       10.64      3.29 o
   0   7   9        1.65        2.45      3.70 o
   1   7   9       18.32       10.29      6.69 o
   2   7   9       41.80       40.88      7.38 o
  -7   8   9        2.77        5.82      7.03 o
  -6   8   9        0.27        4.18      5.06 o
  -5   8   9        2.62        3.54      2.04 o
  -4   8   9       23.96       29.09      5.06 o
  -3   8   9        1.92        7.32      2.19 o
  -2   8   9        1.36        7.82      2.99 o
  -1   8   9        1.15        4.14      3.58 o
   0   8   9      379.07      476.45     22.93 o
  -4   9   9       25.28       28.24      4.20 o
  -3   9   9        4.23        4.98      3.74 o
 -10   0  10     1218.85     1368.98     24.24 o
  -9   0  10        4.98       -3.16      4.30 o
  -8   0  10      151.97      157.93     18.07 o
  -7   0  10        0.00        5.34      2.93 o
  -6   0  10      142.79      142.57     26.97 o
  -5   0  10        8.29        8.88      3.96 o
  -4   0  10       17.07       19.23      5.34 o
  -3   0  10      144.68      141.85     15.43 o
  -2   0  10       20.05       31.00      4.77 o
  -1   0  10      112.55       97.05     12.82 o
   0   0  10      104.72      116.60     14.23 o
   1   0  10        6.67        8.17      2.91 o
   2   0  10       33.38       35.35      4.94 o
   3   0  10       25.93       20.97      3.55 o
 -10   1  10        0.55        9.74      3.31 o
  -9   1  10       44.59       41.46      7.25 o
  -8   1  10        0.27       -2.57      2.76 o
  -7   1  10        0.66        1.68      4.85 o
  -6   1  10       59.18       60.26      5.20 o
  -5   1  10        0.48        2.64      3.26 o
  -4   1  10        0.27        1.26      3.27 o
  -3   1  10       27.40       23.19      3.17 o
  -2   1  10        0.77        2.39      1.63 o
  -1   1  10       18.87       14.26      3.38 o
   0   1  10       10.13        6.78      1.74 o
   1   1  10      127.09      170.58      5.92 o
   2   1  10        2.52        3.34      2.09 o
   3   1  10        0.59        5.66      1.97 o
 -10   2  10      194.50      181.48     13.57 o
  -9   2  10        7.82       11.96      3.72 o
  -8   2  10       11.56       14.96      4.30 o
  -7   2  10        4.29        8.91      5.19 o
  -6   2  10        2.40        6.14      6.40 o
  -5   2  10        6.32       12.28      2.74 o
  -4   2  10        0.31        3.89      1.64 o
  -3   2  10        0.23        1.22      1.83 o
  -2   2  10        9.87        7.68      2.15 o
  -1   2  10        3.29        7.28      1.72 o
   0   2  10       39.65       36.40      5.79 o
   1   2  10       75.03       90.09      8.30 o
   2   2  10       11.05        7.28      2.59 o
   3   2  10        1.13        6.26      3.40 o
  -9   3  10       65.73       74.89      7.44 o
  -8   3  10       10.72       21.95     12.70 o
  -7   3  10      102.00      121.69      8.64 o
  -6   3  10       31.92       32.63      5.60 o
  -5   3  10       87.60       89.50      4.51 o
  -4   3  10       36.26       34.50      4.05 o
  -3   3  10       39.95       40.59      5.28 o
  -2   3  10       46.57       31.21      5.83 o
  -1   3  10       56.13       52.42      6.27 o
   0   3  10        9.73       13.75      3.28 o
   1   3  10      253.56      311.90     13.57 o
   2   3  10       18.57       19.44     13.27 o
  -9   4  10        4.46        3.77      2.94 o
  -8   4  10        0.33       -3.89      2.91 o
  -7   4  10        0.86       -1.16      3.02 o
  -6   4  10      247.43      246.92     11.60 o
  -5   4  10       10.17        8.94      2.38 o
  -4   4  10        4.58        6.40      2.11 o
  -3   4  10        0.07        0.71      1.80 o
  -2   4  10        1.13        5.00      4.16 o
  -1   4  10       35.99       30.14      4.19 o
   0   4  10        0.25        2.65      4.20 o
   1   4  10      142.24      143.56     12.69 o
   2   4  10        6.59       16.99      7.51 o
  -8   5  10        2.18        6.29      3.81 o
  -7   5  10       81.73       85.08      5.45 o
  -6   5  10       11.90        5.31      4.38 o
  -5   5  10       42.06       33.77      8.01 o
  -4   5  10        8.74       11.26      1.89 o
  -3   5  10      167.49      187.22      7.05 o
  -2   5  10       42.49       43.19      4.36 o
  -1   5  10        0.38        4.04      1.87 o
   0   5  10        2.65        5.59      6.77 o
   1   5  10       33.95       20.09     10.57 o
  -7   6  10        0.09        4.88      2.82 o
  -6   6  10       43.72       38.30      5.99 o
  -5   6  10       11.53       19.12      4.02 o
  -4   6  10        0.06        4.27      1.46 o
  -3   6  10        8.34        8.57      2.45 o
  -2   6  10        0.07        3.07      2.85 o
  -1   6  10       37.36       30.31      7.67 o
   0   6  10        6.37       11.02      3.92 o
  -5   7  10        7.44        8.16      2.00 o
  -4   7  10        0.25        6.43      4.07 o
  -3   7  10      444.01      573.42     29.78 o
  -2   7  10       60.04       87.02      5.22 o
  -8   1  11        2.50        2.54      1.82 o
  -7   1  11        2.10        8.34      2.99 o
  -6   1  11        7.56        9.09      2.30 o
  -5   1  11       21.80       21.94      3.39 o
  -4   1  11        1.57        5.50      1.43 o
  -3   1  11       71.55       93.23      6.03 o
  -2   1  11      101.71      152.51     15.25 o
  -1   1  11       26.17       23.73      5.77 o
   0   1  11       15.22       15.04      2.34 o
  -7   2  11        1.37        4.35      2.38 o
  -6   2  11       51.65       54.43      6.72 o
  -5   2  11       10.31       15.75      9.80 o
  -4   2  11      111.16      124.26      7.37 o
  -3   2  11        2.56        2.18      2.63 o
  -2   2  11      338.21      402.10     12.01 o
  -1   2  11        0.17        4.95      1.66 o
   0   2  11        0.08       13.06      3.78 o
  -7   3  11        6.53       10.58      4.33 o
  -6   3  11       13.17       15.28      2.79 o
  -5   3  11        1.52       12.63      3.08 o
  -4   3  11        6.41       13.50      2.24 o
  -3   3  11       27.23       22.98      2.93 o
  -2   3  11       63.63       56.61     10.24 o
  -1   3  11        4.21       13.57      3.02 o
  -6   4  11       61.39       72.89      9.35 o
  -5   4  11       27.97       23.84      5.79 o
  -4   4  11        4.72       10.48      3.85 o
  -3   4  11        0.22        5.82      2.36 o
  -2   4  11       68.76       69.84     10.82 o
 
